# Supplementary material for: Live cell imaging and proteomic profiling of endogenous NEAT1 lncRNA by CRISPR/Cas9-mediated knock-in
Source: Protein Cell. 2020 May 26;11(9):641–60. doi: 10.1007/s13238-020-00706-w (PMC7452982; doi:10.1007/s13238-020-00706-w)
Supplement: Supplementary file 5 — Supplementary material 5 (XLSX 12 kb) [file 13238_2020_706_MOESM5_ESM.xlsx]

## Sheet: Sheet1
Oligonucleotides for gRNA templates
Target locus	gRNA oligonucleotide# (5’->3’)
NEAT1-gRNA-1	5’- CCGCACCATAGTGTGTTTGGAGG -3’
NEAT1-gRNA-2	5’- GTGAGTCTAGGAAACTCGAGAGG -3’
Pre-gRNA	5’- GCATCGTACGCGTACGTGTTTGG -3’
Fushion-gRNA-1	5’- TCAGCCTCCAAGGGTAGGTTTGG -3’
Fushion-gRNA-2	5’- AGAGTGAGTCTAGGAAACTCAGG -3’
#Red letters indicate PAM sequence.
Primers for q-PCR
Gene	primer sequence (5’->3’)
NEAT1_2-qPCR-F	GATCTTTTCCACCCCAAGAGTACATAA
NEAT1_2-qPCR-R	CTCACACAAACACAGATTCCACAAC
SFPQ-qPCR-F	AGCGATGTCGGTTGTTTGTTG
SFPQ-qPCR-R	AGCGAACTCGAAGCTGTCTAC
U1snRNA-qPCR-F	GGGAGATACCATGATCACGAAGGT
U1snRNA-qPCR-R	CCACAAATTATGCAGTCGAGTTTCCC
GAPDH-qPCR-F	GCACCGTCAAGGCTGAGAAC
GAPDH-qPCR-R	TGGTGAAGACGCCAGTGGA
Primers for junction PCR at the on-target sites
Locus	primer sequence (5’->3’)
NEAT1-g1-5`junction-F	CGGAGCCCACCTGGTAGTCC
NEAT1-g1-5`junction-R	GATCCGCATGTGTGAGCCGA
NEAT1-g1-3`junction-F	GCCGCTTGGAATAAGGCCGGTGT
NEAT1-g1-3`junction-R	AGGGGGCCCACAGGTGAGAAGG
NEAT1-g2-5`junction-F	TTCCCGACACTAACGCCCCC
NEAT1-g2-5`junction-R	AGTCCTGGGTGCACGTCCTA
NEAT1-g2-3`junction-F	TTACTGGCCGAAGCCGCTTGGAATA
NEAT1-g2-3`junction-R	CCCTCAGCCGGTACTTGCCCCA
PCR primers for in vitro transcription of RNA FISH probes
Target locus	primer sequence (5’->3’)
NEAT1 (middle) forward	GATCTTTTCCACCCCAAGAGTACATAA
NEAT1 (middle) reverse	CTCACACAAACACAGATTCCACAAC
Primers for one-step PCR generation of linear DNA donor
Primers	Sequence#
NEAT1-g1-PCR-F	T*G*C*C*C*GCACCATAGTGTGTTAGCTGTAGGACGTGCACCCAGGACTCGGCTCA
NEAT1-g1-PCR-R	C*G*C*T*T*CAACTTCAGCCTCCAAGGGTAGGTTTGGGTTACTTGTACAGCTCGTCCA
NEAT1-g2-PCR-F	C*T*A*C*A*CAGAGATGTCCTCTCAGCTGTAGGACGTGCACCCAGGACTCGGCTCA
NEAT1-g2-PCR-R	A*G*A*G*T*GAGTCTAGGAAACTCAGGGTAGGTTTGGGTTACTTGTACAGCTCGTCCA
#*stands for phosphorothioate modification
Oligonucleotides for SFPQ knock down
Target proteins	Sense oligonucleotide (5’->3’)	Antisense oligonucleotide (5’->3’)
SFPQ	CCCUAUGGUUCAGGAGGCCAGAAAU	AUUUCUGGCCUCCUGAACCAUAGGG
