# Supplementary material for: Live cell imaging and proteomic profiling of endogenous NEAT1 lncRNA by CRISPR/Cas9-mediated knock-in
Source: Protein Cell. 2020 May 26;11(9):641–60. doi: 10.1007/s13238-020-00706-w (PMC7452982; doi:10.1007/s13238-020-00706-w)
Supplement: Supplementary file 6 — Supplementary material 6 (XLSX 166 kb) [file 13238_2020_706_MOESM6_ESM.xlsx]

## Sheet: Ctrl
Uniprot Entry name	Accession	-10lgP	Coverage (%)	Area	#Peptides	#Unique	#Spec Ctrl	Avg. Mass	Description
FLNA	P21333	408.58	41	3570000	78	71	208	280737	Filamin-A OS=Homo sapiens GN=FLNA PE=1 SV=4
HS90A	P07900	391.72	65	5220000	61	38	415	84660	Heat shock protein HSP 90-alpha OS=Homo sapiens GN=HSP90AA1 PE=1 SV=5
HS90B	P08238	383	65	6800000	59	34	433	83264	Heat shock protein HSP 90-beta OS=Homo sapiens GN=HSP90AB1 PE=1 SV=4
SPTN1	Q13813	368.22	31	1200000	63	62	136	284538	Spectrin alpha chain non-erythrocytic 1 OS=Homo sapiens GN=SPTAN1 PE=1 SV=3
HS71A	P0DMV8	361.31	71	4780000	48	20	277	70052	Heat shock 70 kDa protein 1A OS=Homo sapiens GN=HSPA1A PE=1 SV=1
HS71B	P0DMV9	361.31	71	4780000	48	20	277	70052	Heat shock 70 kDa protein 1B OS=Homo sapiens GN=HSPA1B PE=1 SV=1
DYHC1	Q14204	351.49	19	1230000	66	65	121	532412	Cytoplasmic dynein 1 heavy chain 1 OS=Homo sapiens GN=DYNC1H1 PE=1 SV=5
DHX9	Q08211	347.85	41	2830000	38	38	140	140958	ATP-dependent RNA helicase A OS=Homo sapiens GN=DHX9 PE=1 SV=4
CLH1	Q00610	344.18	34	1210000	43	43	93	191613	Clathrin heavy chain 1 OS=Homo sapiens GN=CLTC PE=1 SV=5
HSP7C	P11142	342.48	58	5740000	41	25	257	70898	Heat shock cognate 71 kDa protein OS=Homo sapiens GN=HSPA8 PE=1 SV=1
PARP1	P09874	341.76	44	3110000	40	39	150	113084	Poly [ADP-ribose] polymerase 1 OS=Homo sapiens GN=PARP1 PE=1 SV=4
SPTB2	Q01082	340.57	33	1280000	57	55	124	274608	Spectrin beta chain non-erythrocytic 1 OS=Homo sapiens GN=SPTBN1 PE=1 SV=2
SYEP	P07814	319.48	30	1150000	33	33	80	170590	Bifunctional glutamate/proline--tRNA ligase OS=Homo sapiens GN=EPRS PE=1 SV=5
NUCL	P19338	318.79	35	3010000	28	28	132	76615	Nucleolin OS=Homo sapiens GN=NCL PE=1 SV=3
PABP1	P11940	318.64	37	1200000	23	14	90	70671	Polyadenylate-binding protein 1 OS=Homo sapiens GN=PABPC1 PE=1 SV=2
ANM5	O14744	318.36	56	4790000	39	39	170	72684	Protein arginine N-methyltransferase 5 OS=Homo sapiens GN=PRMT5 PE=1 SV=4
ILF2	Q12905	313.57	49	2220000	22	22	111	43062	Interleukin enhancer-binding factor 2 OS=Homo sapiens GN=ILF2 PE=1 SV=2
ACTG	P63261	313.5	63	213000	28	1	184	41793	Actin cytoplasmic 2 OS=Homo sapiens GN=ACTG1 PE=1 SV=1
ACTB	P60709	312.85	63	86400	28	1	180	41737	Actin cytoplasmic 1 OS=Homo sapiens GN=ACTB PE=1 SV=1
PSMD2	Q13200	312.17	43	942000	31	31	81	100200	26S proteasome non-ATPase regulatory subunit 2 OS=Homo sapiens GN=PSMD2 PE=1 SV=3
HNRPU	Q00839	308.2	35	2590000	27	27	100	90585	Heterogeneous nuclear ribonucleoprotein U OS=Homo sapiens GN=HNRNPU PE=1 SV=6
ILF3	Q12906	305.16	41	1690000	29	25	117	95339	Interleukin enhancer-binding factor 3 OS=Homo sapiens GN=ILF3 PE=1 SV=3
AIFM1	O95831	298.62	44	2410000	26	26	119	66901	Apoptosis-inducing factor 1 mitochondrial OS=Homo sapiens GN=AIFM1 PE=1 SV=1
TBB5	P07437	296.62	53	793000	24	4	161	49671	Tubulin beta chain OS=Homo sapiens GN=TUBB PE=1 SV=2
TBB4B	P68371	295.45	53	82900	23	1	140	49831	Tubulin beta-4B chain OS=Homo sapiens GN=TUBB4B PE=1 SV=1
HSP74	P34932	294	48	615000	29	26	65	94331	Heat shock 70 kDa protein 4 OS=Homo sapiens GN=HSPA4 PE=1 SV=4
TBA1B	P68363	293.6	55	35900	18	1	118	50152	Tubulin alpha-1B chain OS=Homo sapiens GN=TUBA1B PE=1 SV=1
EIF3A	Q14152	291.95	24	1030000	29	29	85	166569	Eukaryotic translation initiation factor 3 subunit A OS=Homo sapiens GN=EIF3A PE=1 SV=1
TBA1A	Q71U36	291.4	55	0	18	1	115	50136	Tubulin alpha-1A chain OS=Homo sapiens GN=TUBA1A PE=1 SV=1
IF2B1	Q9NZI8	291.02	47	1520000	26	23	101	63481	Insulin-like growth factor 2 mRNA-binding protein 1 OS=Homo sapiens GN=IGF2BP1 PE=1 SV=2
GRP78	P11021	289.78	42	797000	25	22	82	72333	78 kDa glucose-regulated protein OS=Homo sapiens GN=HSPA5 PE=1 SV=2
PABP4	Q13310	286.85	36	544000	20	11	63	70783	Polyadenylate-binding protein 4 OS=Homo sapiens GN=PABPC4 PE=1 SV=1
MEP50	Q9BQA1	285.78	74	2120000	18	18	109	36724	Methylosome protein 50 OS=Homo sapiens GN=WDR77 PE=1 SV=1
GRP75	P38646	283.9	37	648000	22	20	61	73681	Stress-70 protein mitochondrial OS=Homo sapiens GN=HSPA9 PE=1 SV=2
PSMD1	Q99460	283.3	33	982000	21	21	72	105836	26S proteasome non-ATPase regulatory subunit 1 OS=Homo sapiens GN=PSMD1 PE=1 SV=2
HNRPL	P14866	277.71	44	1150000	19	18	66	64133	Heterogeneous nuclear ribonucleoprotein L OS=Homo sapiens GN=HNRNPL PE=1 SV=2
SYLC	Q9P2J5	277.13	31	617000	28	27	60	134466	Leucine--tRNA ligase cytoplasmic OS=Homo sapiens GN=LARS PE=1 SV=2
SYQ	P47897	276.97	41	437000	22	22	46	87799	Glutamine--tRNA ligase OS=Homo sapiens GN=QARS PE=1 SV=1
EIF3C	Q99613	276.92	24	804000	20	20	61	105344	Eukaryotic translation initiation factor 3 subunit C OS=Homo sapiens GN=EIF3C PE=1 SV=1
PRS8	P62195	275.63	56	504000	20	19	54	45626	26S protease regulatory subunit 8 OS=Homo sapiens GN=PSMC5 PE=1 SV=1
TBB2A	Q13885	275.33	46	18000	20	1	115	49907	Tubulin beta-2A chain OS=Homo sapiens GN=TUBB2A PE=1 SV=1
TBB2B	Q9BVA1	274.8	46	36800	20	1	114	49953	Tubulin beta-2B chain OS=Homo sapiens GN=TUBB2B PE=1 SV=1
TBB4A	P04350	274.52	45	10700	18	1	113	49586	Tubulin beta-4A chain OS=Homo sapiens GN=TUBB4A PE=1 SV=2
RS3	P23396	269.01	69	1840000	18	18	83	26688	40S ribosomal protein S3 OS=Homo sapiens GN=RPS3 PE=1 SV=2
DDX17	Q92841	266.61	31	538000	23	17	66	80273	Probable ATP-dependent RNA helicase DDX17 OS=Homo sapiens GN=DDX17 PE=1 SV=2
DDX5	P17844	266.58	33	549000	21	15	75	69148	Probable ATP-dependent RNA helicase DDX5 OS=Homo sapiens GN=DDX5 PE=1 SV=1
PSD12	O00232	266.26	49	640000	17	17	50	52904	26S proteasome non-ATPase regulatory subunit 12 OS=Homo sapiens GN=PSMD12 PE=1 SV=3
TCPA	P17987	265.85	55	511000	23	23	64	60344	T-complex protein 1 subunit alpha OS=Homo sapiens GN=TCP1 PE=1 SV=1
SYIC	P41252	265.14	19	640000	21	21	53	144498	Isoleucine--tRNA ligase cytoplasmic OS=Homo sapiens GN=IARS PE=1 SV=2
RACK1	P63244	265.04	54	1490000	15	15	54	35077	Receptor of activated protein C kinase 1 OS=Homo sapiens GN=RACK1 PE=1 SV=3
SF3B1	O75533	264.2	27	538000	23	23	54	145830	Splicing factor 3B subunit 1 OS=Homo sapiens GN=SF3B1 PE=1 SV=3
NPM	P06748	262.6	56	1170000	15	15	69	32575	Nucleophosmin OS=Homo sapiens GN=NPM1 PE=1 SV=2
CKAP5	Q14008	262.14	18	352000	28	27	53	225493	Cytoskeleton-associated protein 5 OS=Homo sapiens GN=CKAP5 PE=1 SV=3
IF4G1	Q04637	261.48	17	445000	19	18	52	175490	Eukaryotic translation initiation factor 4 gamma 1 OS=Homo sapiens GN=EIF4G1 PE=1 SV=4
PRS7	P35998	261.26	55	684000	21	20	61	48634	26S protease regulatory subunit 7 OS=Homo sapiens GN=PSMC2 PE=1 SV=3
PSD11	O00231	261.24	55	825000	19	19	64	47464	26S proteasome non-ATPase regulatory subunit 11 OS=Homo sapiens GN=PSMD11 PE=1 SV=3
RLA0	P05388	260.97	61	1090000	16	16	86	34274	60S acidic ribosomal protein P0 OS=Homo sapiens GN=RPLP0 PE=1 SV=1
STK38	Q15208	260.74	47	819000	17	15	54	54190	Serine/threonine-protein kinase 38 OS=Homo sapiens GN=STK38 PE=1 SV=1
TCPG	P49368	260.38	54	573000	21	21	56	60534	T-complex protein 1 subunit gamma OS=Homo sapiens GN=CCT3 PE=1 SV=4
SYDC	P14868	256.99	34	631000	15	14	46	57136	Aspartate--tRNA ligase cytoplasmic OS=Homo sapiens GN=DARS PE=1 SV=2
PRS6A	P17980	256.67	56	612000	17	17	53	49204	26S protease regulatory subunit 6A OS=Homo sapiens GN=PSMC3 PE=1 SV=3
RL10A	P62906	255.66	45	4000000	15	15	95	24831	60S ribosomal protein L10a OS=Homo sapiens GN=RPL10A PE=1 SV=2
CH60	P10809	254.85	40	263000	17	16	34	61055	60 kDa heat shock protein mitochondrial OS=Homo sapiens GN=HSPD1 PE=1 SV=2
IF2B3	O00425	254.79	34	240000	15	10	35	63705	Insulin-like growth factor 2 mRNA-binding protein 3 OS=Homo sapiens GN=IGF2BP3 PE=1 SV=2
TCPE	P48643	254.63	47	472000	19	18	45	59671	T-complex protein 1 subunit epsilon OS=Homo sapiens GN=CCT5 PE=1 SV=1
TCPB	P78371	254.61	40	474000	16	16	50	57488	T-complex protein 1 subunit beta OS=Homo sapiens GN=CCT2 PE=1 SV=4
DDX21	Q9NR30	254.05	31	404000	18	18	38	87344	Nucleolar RNA helicase 2 OS=Homo sapiens GN=DDX21 PE=1 SV=5
SK2L2	P42285	253.74	23	282000	17	17	35	117805	Superkiller viralicidic activity 2-like 2 OS=Homo sapiens GN=SKIV2L2 PE=1 SV=3
TCPQ	P50990	253.5	34	556000	16	16	44	59621	T-complex protein 1 subunit theta OS=Homo sapiens GN=CCT8 PE=1 SV=4
RSSA	P08865	253.26	51	1330000	14	14	55	32854	40S ribosomal protein SA OS=Homo sapiens GN=RPSA PE=1 SV=4
TCPZ	P40227	252.05	37	475000	17	17	37	58024	T-complex protein 1 subunit zeta OS=Homo sapiens GN=CCT6A PE=1 SV=3
PRS10	P62333	251.34	54	755000	16	16	50	44173	26S protease regulatory subunit 10B OS=Homo sapiens GN=PSMC6 PE=1 SV=1
PRS6B	P43686	250.28	57	354000	17	17	42	47366	26S protease regulatory subunit 6B OS=Homo sapiens GN=PSMC4 PE=1 SV=2
PSA7	O14818	249.71	52	1210000	14	14	58	27887	Proteasome subunit alpha type-7 OS=Homo sapiens GN=PSMA7 PE=1 SV=1
IMA1	P52292	248.43	29	712000	12	12	39	57862	Importin subunit alpha-1 OS=Homo sapiens GN=KPNA2 PE=1 SV=1
MOV10	Q9HCE1	247.33	22	278000	15	15	31	113671	Putative helicase MOV-10 OS=Homo sapiens GN=MOV10 PE=1 SV=2
PRS4	P62191	247.27	42	417000	14	12	41	49185	26S protease regulatory subunit 4 OS=Homo sapiens GN=PSMC1 PE=1 SV=1
IF2G	P41091	247.18	44	1200000	17	16	56	51110	Eukaryotic translation initiation factor 2 subunit 3 OS=Homo sapiens GN=EIF2S3 PE=1 SV=3
HNRPQ	O60506	246.57	32	244000	15	10	40	69603	Heterogeneous nuclear ribonucleoprotein Q OS=Homo sapiens GN=SYNCRIP PE=1 SV=2
RBM10	P98175	245.64	16	363000	13	13	25	103533	RNA-binding protein 10 OS=Homo sapiens GN=RBM10 PE=1 SV=3
RS7	P62081	245.18	53	929000	14	14	43	22127	40S ribosomal protein S7 OS=Homo sapiens GN=RPS7 PE=1 SV=1
HNRPR	O43390	244.29	28	604000	17	12	50	70943	Heterogeneous nuclear ribonucleoprotein R OS=Homo sapiens GN=HNRNPR PE=1 SV=1
NTM1A	Q9BV86	243.89	63	665000	12	12	60	25387	N-terminal Xaa-Pro-Lys N-methyltransferase 1 OS=Homo sapiens GN=NTMT1 PE=1 SV=3
EIF3D	O15371	243.59	29	531000	15	14	38	63973	Eukaryotic translation initiation factor 3 subunit D OS=Homo sapiens GN=EIF3D PE=1 SV=1
PSA5	P28066	242.96	60	774000	13	13	43	26411	Proteasome subunit alpha type-5 OS=Homo sapiens GN=PSMA5 PE=1 SV=3
M3K7	O43318	242.88	29	472000	13	13	44	67196	Mitogen-activated protein kinase kinase kinase 7 OS=Homo sapiens GN=MAP3K7 PE=1 SV=1
TCPH	Q99832	242.61	37	290000	15	15	39	59367	T-complex protein 1 subunit eta OS=Homo sapiens GN=CCT7 PE=1 SV=2
TAB1	Q15750	242.43	41	393000	13	13	34	54644	TGF-beta-activated kinase 1 and MAP3K7-binding protein 1 OS=Homo sapiens GN=TAB1 PE=1 SV=1
EIF3B	P55884	241.89	27	440000	17	17	34	92482	Eukaryotic translation initiation factor 3 subunit B OS=Homo sapiens GN=EIF3B PE=1 SV=3
LPPRC	P42704	241.82	15	329000	17	16	37	157904	Leucine-rich PPR motif-containing protein mitochondrial OS=Homo sapiens GN=LRPPRC PE=1 SV=3
PLST	P13797	241.19	30	210000	14	11	28	70811	Plastin-3 OS=Homo sapiens GN=PLS3 PE=1 SV=4
PSA1	P25786	241.02	56	1160000	14	14	57	29556	Proteasome subunit alpha type-1 OS=Homo sapiens GN=PSMA1 PE=1 SV=1
SYRC	P54136	240.93	38	554000	21	21	41	75379	Arginine--tRNA ligase cytoplasmic OS=Homo sapiens GN=RARS PE=1 SV=2
IF2A	P05198	239.17	40	252000	11	11	27	36112	Eukaryotic translation initiation factor 2 subunit 1 OS=Homo sapiens GN=EIF2S1 PE=1 SV=3
LA	P05455	238.96	39	397000	15	15	46	46837	Lupus La protein OS=Homo sapiens GN=SSB PE=1 SV=2
PSMD3	O43242	238.36	33	573000	15	15	43	60978	26S proteasome non-ATPase regulatory subunit 3 OS=Homo sapiens GN=PSMD3 PE=1 SV=2
ANFY1	Q9P2R3	238.18	18	170000	13	13	23	128399	Rabankyrin-5 OS=Homo sapiens GN=ANKFY1 PE=1 SV=2
ACTS	P68133	238.07	31	694000	16	2	91	42051	Actin alpha skeletal muscle OS=Homo sapiens GN=ACTA1 PE=1 SV=1
ACTC	P68032	238.07	31	694000	16	2	91	42019	Actin alpha cardiac muscle 1 OS=Homo sapiens GN=ACTC1 PE=1 SV=1
IF4A1	P60842	237.78	42	234000	13	9	36	46154	Eukaryotic initiation factor 4A-I OS=Homo sapiens GN=EIF4A1 PE=1 SV=1
EIF3E	P60228	235.66	41	429000	16	16	34	52221	Eukaryotic translation initiation factor 3 subunit E OS=Homo sapiens GN=EIF3E PE=1 SV=1
ABCF1	Q8NE71	235.6	24	309000	16	16	23	95926	ATP-binding cassette sub-family F member 1 OS=Homo sapiens GN=ABCF1 PE=1 SV=2
LYAR	Q9NX58	234.72	35	162000	13	13	27	43615	Cell growth-regulating nucleolar protein OS=Homo sapiens GN=LYAR PE=1 SV=2
EIF3L	Q9Y262	232.81	24	233000	11	11	26	66727	Eukaryotic translation initiation factor 3 subunit L OS=Homo sapiens GN=EIF3L PE=1 SV=1
PTBP1	P26599	232.65	27	358000	12	12	30	57221	Polypyrimidine tract-binding protein 1 OS=Homo sapiens GN=PTBP1 PE=1 SV=1
PSMD6	Q15008	232.01	39	709000	14	14	46	45531	26S proteasome non-ATPase regulatory subunit 6 OS=Homo sapiens GN=PSMD6 PE=1 SV=1
TCPD	P50991	231.91	42	348000	15	14	36	57924	T-complex protein 1 subunit delta OS=Homo sapiens GN=CCT4 PE=1 SV=4
SF3A3	Q12874	231.33	37	230000	13	13	30	58849	Splicing factor 3A subunit 3 OS=Homo sapiens GN=SF3A3 PE=1 SV=1
EF1G	P26641	228.79	34	450000	11	11	31	50119	Elongation factor 1-gamma OS=Homo sapiens GN=EEF1G PE=1 SV=3
PSD13	Q9UNM6	228.35	44	447000	14	14	38	42946	26S proteasome non-ATPase regulatory subunit 13 OS=Homo sapiens GN=PSMD13 PE=1 SV=2
TIF1B	Q13263	227.34	18	303000	11	11	32	88550	Transcription intermediary factor 1-beta OS=Homo sapiens GN=TRIM28 PE=1 SV=5
PSB5	P28074	225.89	40	618000	13	13	34	28480	Proteasome subunit beta type-5 OS=Homo sapiens GN=PSMB5 PE=1 SV=3
PYR1	P27708	225.63	9	315000	13	13	34	242981	CAD protein OS=Homo sapiens GN=CAD PE=1 SV=3
CDC5L	Q99459	223.9	22	161000	11	11	18	92251	Cell division cycle 5-like protein OS=Homo sapiens GN=CDC5L PE=1 SV=2
SF3B3	Q15393	222.61	16	348000	15	15	45	135577	Splicing factor 3B subunit 3 OS=Homo sapiens GN=SF3B3 PE=1 SV=4
SPIN1	Q9Y657	221.84	51	251000	10	10	32	29601	Spindlin-1 OS=Homo sapiens GN=SPIN1 PE=1 SV=3
NOP2	P46087	221.62	23	654000	16	16	42	89302	Probable 28S rRNA (cytosine(4447)-C(5))-methyltransferase OS=Homo sapiens GN=NOP2 PE=1 SV=2
RS3A	P61247	221.57	46	796000	11	11	45	29945	40S ribosomal protein S3a OS=Homo sapiens GN=RPS3A PE=1 SV=2
PSA6	P60900	221.02	48	591000	10	10	56	27399	Proteasome subunit alpha type-6 OS=Homo sapiens GN=PSMA6 PE=1 SV=1
FAS	P49327	220.31	7	100000	11	11	18	273424	Fatty acid synthase OS=Homo sapiens GN=FASN PE=1 SV=3
ODPB	P11177	219.76	39	404000	10	10	41	39233	Pyruvate dehydrogenase E1 component subunit beta mitochondrial OS=Homo sapiens GN=PDHB PE=1 SV=3
DHX15	O43143	219.12	23	316000	14	14	31	90933	Pre-mRNA-splicing factor ATP-dependent RNA helicase DHX15 OS=Homo sapiens GN=DHX15 PE=1 SV=2
C1QBP	Q07021	218.82	54	281000	10	10	29	31362	Complement component 1 Q subcomponent-binding protein mitochondrial OS=Homo sapiens GN=C1QBP PE=1 SV=1
SYK	Q15046	218.25	25	599000	16	15	39	68048	Lysine--tRNA ligase OS=Homo sapiens GN=KARS PE=1 SV=3
PSB2	P49721	218.24	50	833000	9	9	47	22836	Proteasome subunit beta type-2 OS=Homo sapiens GN=PSMB2 PE=1 SV=1
PRP4	O43172	216.8	27	273000	12	12	27	58449	U4/U6 small nuclear ribonucleoprotein Prp4 OS=Homo sapiens GN=PRPF4 PE=1 SV=2
RL9	P32969	216.33	48	1430000	9	9	37	21863	60S ribosomal protein L9 OS=Homo sapiens GN=RPL9 PE=1 SV=1
SYMC	P56192	216.06	25	268000	13	13	34	101116	Methionine--tRNA ligase cytoplasmic OS=Homo sapiens GN=MARS PE=1 SV=2
HNRH2	P55795	214.78	29	69000	9	4	24	49264	Heterogeneous nuclear ribonucleoprotein H2 OS=Homo sapiens GN=HNRNPH2 PE=1 SV=1
RIOK1	Q9BRS2	214.46	24	416000	12	12	30	65583	Serine/threonine-protein kinase RIO1 OS=Homo sapiens GN=RIOK1 PE=1 SV=2
RU2A	P09661	214.38	52	305000	12	12	27	28416	U2 small nuclear ribonucleoprotein A' OS=Homo sapiens GN=SNRPA1 PE=1 SV=2
UCHL5	Q9Y5K5	214.37	46	377000	12	12	27	37607	Ubiquitin carboxyl-terminal hydrolase isozyme L5 OS=Homo sapiens GN=UCHL5 PE=1 SV=3
ANM1	Q99873	214.32	35	192000	10	10	24	41516	Protein arginine N-methyltransferase 1 OS=Homo sapiens GN=PRMT1 PE=1 SV=2
BYST	Q13895	213.46	33	372000	12	12	37	49601	Bystin OS=Homo sapiens GN=BYSL PE=1 SV=3
HNRPK	P61978	213.35	25	440000	10	10	34	50976	Heterogeneous nuclear ribonucleoprotein K OS=Homo sapiens GN=HNRNPK PE=1 SV=1
LARP1	Q6PKG0	213.17	20	481000	14	14	32	123510	La-related protein 1 OS=Homo sapiens GN=LARP1 PE=1 SV=2
OTUD4	Q01804	212.24	16	136000	12	11	20	124045	OTU domain-containing protein 4 OS=Homo sapiens GN=OTUD4 PE=1 SV=4
RL12	P30050	210.95	55	1440000	6	6	45	17819	60S ribosomal protein L12 OS=Homo sapiens GN=RPL12 PE=1 SV=1
DCTN1	Q14203	210.76	16	153000	14	12	21	141694	Dynactin subunit 1 OS=Homo sapiens GN=DCTN1 PE=1 SV=3
PSB1	P20618	209.93	44	1610000	10	9	47	26489	Proteasome subunit beta type-1 OS=Homo sapiens GN=PSMB1 PE=1 SV=2
HNRPM	P52272	209.54	20	264000	12	12	24	77516	Heterogeneous nuclear ribonucleoprotein M OS=Homo sapiens GN=HNRNPM PE=1 SV=3
EIF3F	O00303	209.05	34	272000	9	9	22	37564	Eukaryotic translation initiation factor 3 subunit F OS=Homo sapiens GN=EIF3F PE=1 SV=1
XRCC5	P13010	208.91	21	161000	8	8	19	82705	X-ray repair cross-complementing protein 5 OS=Homo sapiens GN=XRCC5 PE=1 SV=3
TERA	P55072	208.81	19	282000	11	11	15	89322	Transitional endoplasmic reticulum ATPase OS=Homo sapiens GN=VCP PE=1 SV=4
ODPA	P08559	208.17	27	390000	10	10	32	43296	Pyruvate dehydrogenase E1 component subunit alpha somatic form mitochondrial OS=Homo sapiens GN=PDHA1 PE=1 SV=3
HS105	Q92598	207.67	22	97400	14	12	21	96865	Heat shock protein 105 kDa OS=Homo sapiens GN=HSPH1 PE=1 SV=1
KIF11	P52732	207.52	16	322000	12	11	15	119159	Kinesin-like protein KIF11 OS=Homo sapiens GN=KIF11 PE=1 SV=2
U520	O75643	207.45	9	167000	15	14	26	244505	U5 small nuclear ribonucleoprotein 200 kDa helicase OS=Homo sapiens GN=SNRNP200 PE=1 SV=2
IPO8	O15397	206.56	14	243000	12	12	27	119938	Importin-8 OS=Homo sapiens GN=IPO8 PE=1 SV=2
HNRPC	P07910	206.55	24	962000	10	10	71	33670	Heterogeneous nuclear ribonucleoproteins C1/C2 OS=Homo sapiens GN=HNRNPC PE=1 SV=4
FKBP5	Q13451	205.64	31	207000	12	12	24	51212	Peptidyl-prolyl cis-trans isomerase FKBP5 OS=Homo sapiens GN=FKBP5 PE=1 SV=2
PSB3	P49720	205.44	47	273000	8	8	31	22949	Proteasome subunit beta type-3 OS=Homo sapiens GN=PSMB3 PE=1 SV=2
YBOX1	P67809	205.35	40	294000	8	4	22	35924	Nuclease-sensitive element-binding protein 1 OS=Homo sapiens GN=YBX1 PE=1 SV=3
ODP2	P10515	205.29	18	258000	10	10	29	68997	Dihydrolipoyllysine-residue acetyltransferase component of pyruvate dehydrogenase complex mitochondrial OS=Homo sapiens GN=DLAT PE=1 SV=3
EF1A1	P68104	204.92	37	364000	10	10	28	50141	Elongation factor 1-alpha 1 OS=Homo sapiens GN=EEF1A1 PE=1 SV=1
EF1A3	Q5VTE0	204.92	37	364000	10	10	28	50185	Putative elongation factor 1-alpha-like 3 OS=Homo sapiens GN=EEF1A1P5 PE=5 SV=1
DHX36	Q9H2U1	204.77	14	90000	10	10	15	114760	ATP-dependent RNA helicase DHX36 OS=Homo sapiens GN=DHX36 PE=1 SV=2
KPYM	P14618	203.91	29	178000	12	11	21	57937	Pyruvate kinase PKM OS=Homo sapiens GN=PKM PE=1 SV=4
TSR1	Q2NL82	202.08	15	166000	9	9	20	91810	Pre-rRNA-processing protein TSR1 homolog OS=Homo sapiens GN=TSR1 PE=1 SV=1
RL22	P35268	201.06	49	847000	7	7	31	14787	60S ribosomal protein L22 OS=Homo sapiens GN=RPL22 PE=1 SV=2
PSB4	P28070	200.91	43	280000	8	8	23	29204	Proteasome subunit beta type-4 OS=Homo sapiens GN=PSMB4 PE=1 SV=4
PRP31	Q8WWY3	200.59	28	222000	8	8	17	55456	U4/U6 small nuclear ribonucleoprotein Prp31 OS=Homo sapiens GN=PRPF31 PE=1 SV=2
PSA3	P25788	199.72	49	1080000	13	13	49	28433	Proteasome subunit alpha type-3 OS=Homo sapiens GN=PSMA3 PE=1 SV=2
PRP19	Q9UMS4	199.35	28	416000	9	9	31	55181	Pre-mRNA-processing factor 19 OS=Homo sapiens GN=PRPF19 PE=1 SV=1
PSA4	P25789	199.24	43	621000	8	8	31	29484	Proteasome subunit alpha type-4 OS=Homo sapiens GN=PSMA4 PE=1 SV=1
RLA2	P05387	199.23	79	817000	7	6	22	11665	60S acidic ribosomal protein P2 OS=Homo sapiens GN=RPLP2 PE=1 SV=1
PSA2	P25787	197.64	43	305000	9	9	26	25899	Proteasome subunit alpha type-2 OS=Homo sapiens GN=PSMA2 PE=1 SV=2
RFA1	P27694	196.23	20	140000	9	9	17	68138	Replication protein A 70 kDa DNA-binding subunit OS=Homo sapiens GN=RPA1 PE=1 SV=2
EIF3I	Q13347	195.45	26	234000	7	7	23	36502	Eukaryotic translation initiation factor 3 subunit I OS=Homo sapiens GN=EIF3I PE=1 SV=1
ST38L	Q9Y2H1	195.35	25	94900	8	6	16	54003	Serine/threonine-protein kinase 38-like OS=Homo sapiens GN=STK38L PE=1 SV=3
NCBP1	Q09161	193.67	14	172000	9	8	16	91839	Nuclear cap-binding protein subunit 1 OS=Homo sapiens GN=NCBP1 PE=1 SV=1
XRCC6	P12956	193.44	21	205000	10	10	21	69843	X-ray repair cross-complementing protein 6 OS=Homo sapiens GN=XRCC6 PE=1 SV=2
IF2B2	Q9Y6M1	193.32	20	71900	9	6	21	66121	Insulin-like growth factor 2 mRNA-binding protein 2 OS=Homo sapiens GN=IGF2BP2 PE=1 SV=2
U5S1	Q15029	192.14	13	117000	10	10	14	109436	116 kDa U5 small nuclear ribonucleoprotein component OS=Homo sapiens GN=EFTUD2 PE=1 SV=1
IF4A3	P38919	190.47	23	139000	8	7	23	46871	Eukaryotic initiation factor 4A-III OS=Homo sapiens GN=EIF4A3 PE=1 SV=4
DDX6	P26196	190.19	23	139000	7	7	14	54417	Probable ATP-dependent RNA helicase DDX6 OS=Homo sapiens GN=DDX6 PE=1 SV=2
RL3	P39023	189.33	16	133000	7	7	15	46109	60S ribosomal protein L3 OS=Homo sapiens GN=RPL3 PE=1 SV=2
XRN2	Q9H0D6	189	16	125000	10	10	19	108583	5'-3' exoribonuclease 2 OS=Homo sapiens GN=XRN2 PE=1 SV=1
RL5	P46777	188.91	24	373000	8	8	22	34363	60S ribosomal protein L5 OS=Homo sapiens GN=RPL5 PE=1 SV=3
RS5	P46782	188.42	40	209000	8	8	21	22876	40S ribosomal protein S5 OS=Homo sapiens GN=RPS5 PE=1 SV=4
RL7A	P62424	187.75	26	311000	7	7	16	29996	60S ribosomal protein L7a OS=Homo sapiens GN=RPL7A PE=1 SV=2
CHD4	Q14839	187.21	6	101000	9	6	14	218003	Chromodomain-helicase-DNA-binding protein 4 OS=Homo sapiens GN=CHD4 PE=1 SV=2
ABCE1	P61221	185.74	25	203000	8	8	14	67314	ATP-binding cassette sub-family E member 1 OS=Homo sapiens GN=ABCE1 PE=1 SV=1
EIF3M	Q7L2H7	184.57	35	114000	10	10	20	42503	Eukaryotic translation initiation factor 3 subunit M OS=Homo sapiens GN=EIF3M PE=1 SV=1
EF1D	P29692	183.71	25	191000	6	6	17	31122	Elongation factor 1-delta OS=Homo sapiens GN=EEF1D PE=1 SV=5
PRP8	Q6P2Q9	183.33	6	94100	9	9	13	273599	Pre-mRNA-processing-splicing factor 8 OS=Homo sapiens GN=PRPF8 PE=1 SV=2
DHX30	Q7L2E3	183.32	12	69900	12	10	20	133938	Putative ATP-dependent RNA helicase DHX30 OS=Homo sapiens GN=DHX30 PE=1 SV=1
DX39B	Q13838	183.21	22	192000	8	8	23	48991	Spliceosome RNA helicase DDX39B OS=Homo sapiens GN=DDX39B PE=1 SV=1
AIMP1	Q12904	183.15	30	242000	7	7	20	34353	Aminoacyl tRNA synthase complex-interacting multifunctional protein 1 OS=Homo sapiens GN=AIMP1 PE=1 SV=2
RS4X	P62701	182.97	25	92900	6	6	13	29598	40S ribosomal protein S4 X isoform OS=Homo sapiens GN=RPS4X PE=1 SV=2
KAD2	P54819	182.93	46	147000	8	8	18	26478	Adenylate kinase 2 mitochondrial OS=Homo sapiens GN=AK2 PE=1 SV=2
1433E	P62258	180.98	42	203000	9	7	25	29174	14-3-3 protein epsilon OS=Homo sapiens GN=YWHAE PE=1 SV=1
RENT1	Q92900	180.98	12	124000	10	10	16	124345	Regulator of nonsense transcripts 1 OS=Homo sapiens GN=UPF1 PE=1 SV=2
SMD3	P62318	180.56	49	730000	7	7	25	13916	Small nuclear ribonucleoprotein Sm D3 OS=Homo sapiens GN=SNRPD3 PE=1 SV=1
MAP1B	P46821	180.5	4	145000	9	9	18	270632	Microtubule-associated protein 1B OS=Homo sapiens GN=MAP1B PE=1 SV=2
K2C1	P04264	180.47	17	237000	11	9	22	66039	Keratin type II cytoskeletal 1 OS=Homo sapiens GN=KRT1 PE=1 SV=6
RS24	P62847	180.41	40	188000	7	6	20	15423	40S ribosomal protein S24 OS=Homo sapiens GN=RPS24 PE=1 SV=1
NS1BP	Q9Y6Y0	180.2	20	148000	7	7	18	71729	Influenza virus NS1A-binding protein OS=Homo sapiens GN=IVNS1ABP PE=1 SV=3
MBB1A	Q9BQG0	179.59	8	56000	7	7	12	148854	Myb-binding protein 1A OS=Homo sapiens GN=MYBBP1A PE=1 SV=2
ZFR	Q96KR1	178.23	14	97500	11	10	14	117012	Zinc finger RNA-binding protein OS=Homo sapiens GN=ZFR PE=1 SV=2
ELAV1	Q15717	178.09	31	95200	7	7	12	36092	ELAV-like protein 1 OS=Homo sapiens GN=ELAVL1 PE=1 SV=2
1433Z	P63104	177.66	38	77300	9	7	21	27745	14-3-3 protein zeta/delta OS=Homo sapiens GN=YWHAZ PE=1 SV=1
NKRF	O15226	176.59	17	174000	9	9	17	77673	NF-kappa-B-repressing factor OS=Homo sapiens GN=NKRF PE=1 SV=2
NP1L1	P55209	175.76	38	109000	9	7	19	45374	Nucleosome assembly protein 1-like 1 OS=Homo sapiens GN=NAP1L1 PE=1 SV=1
SNUT2	Q53GS9	175.65	19	140000	8	7	16	65381	U4/U6.U5 tri-snRNP-associated protein 2 OS=Homo sapiens GN=USP39 PE=1 SV=2
ACTN4	O43707	175.59	12	116000	9	8	13	104854	Alpha-actinin-4 OS=Homo sapiens GN=ACTN4 PE=1 SV=2
DSRAD	P55265	175.56	11	138000	10	9	19	136066	Double-stranded RNA-specific adenosine deaminase OS=Homo sapiens GN=ADAR PE=1 SV=4
EF2	P13639	174.01	14	76400	8	8	14	95338	Elongation factor 2 OS=Homo sapiens GN=EEF2 PE=1 SV=4
ZCCHV	Q7Z2W4	173.57	9	162000	6	6	16	101431	Zinc finger CCCH-type antiviral protein 1 OS=Homo sapiens GN=ZC3HAV1 PE=1 SV=3
NSUN2	Q08J23	173.13	15	263000	10	10	16	86471	tRNA (cytosine(34)-C(5))-methyltransferase OS=Homo sapiens GN=NSUN2 PE=1 SV=2
IF4A2	Q14240	172.72	17	23400	5	1	13	46402	Eukaryotic initiation factor 4A-II OS=Homo sapiens GN=EIF4A2 PE=1 SV=2
RN219	Q5W0B1	171.87	14	126000	6	6	9	81117	RING finger protein 219 OS=Homo sapiens GN=RNF219 PE=1 SV=1
DRG1	Q9Y295	170.4	21	98400	6	6	12	40542	Developmentally-regulated GTP-binding protein 1 OS=Homo sapiens GN=DRG1 PE=1 SV=1
EIF3K	Q9UBQ5	170.36	35	156000	6	6	18	25060	Eukaryotic translation initiation factor 3 subunit K OS=Homo sapiens GN=EIF3K PE=1 SV=1
IF2B	P20042	169.86	24	138000	6	6	14	38388	Eukaryotic translation initiation factor 2 subunit 2 OS=Homo sapiens GN=EIF2S2 PE=1 SV=2
PSMD7	P51665	169.63	25	247000	5	5	19	37025	26S proteasome non-ATPase regulatory subunit 7 OS=Homo sapiens GN=PSMD7 PE=1 SV=2
RS10	P46783	169.3	24	548000	4	4	22	18898	40S ribosomal protein S10 OS=Homo sapiens GN=RPS10 PE=1 SV=1
MET17	Q9H7H0	169.28	18	307000	8	8	22	50734	Methyltransferase-like protein 17 mitochondrial OS=Homo sapiens GN=METTL17 PE=1 SV=1
RS20	P60866	169.03	25	366000	4	4	16	13373	40S ribosomal protein S20 OS=Homo sapiens GN=RPS20 PE=1 SV=1
IF6	P56537	168.43	30	313000	5	5	13	26599	Eukaryotic translation initiation factor 6 OS=Homo sapiens GN=EIF6 PE=1 SV=1
RS15A	P62244	167.47	54	294000	7	7	22	14840	40S ribosomal protein S15a OS=Homo sapiens GN=RPS15A PE=1 SV=2
RL23	P62829	167.37	33	83300	4	4	10	14865	60S ribosomal protein L23 OS=Homo sapiens GN=RPL23 PE=1 SV=1
RS19	P39019	166.61	32	144000	7	7	14	16060	40S ribosomal protein S19 OS=Homo sapiens GN=RPS19 PE=1 SV=2
MCM2	P49736	166.14	10	845000	8	8	13	101896	DNA replication licensing factor MCM2 OS=Homo sapiens GN=MCM2 PE=1 SV=4
RLA1	P05386	164.81	95	74900	5	4	9	11514	60S acidic ribosomal protein P1 OS=Homo sapiens GN=RPLP1 PE=1 SV=1
RBBP4	Q09028	164.29	18	53900	6	2	19	47656	Histone-binding protein RBBP4 OS=Homo sapiens GN=RBBP4 PE=1 SV=3
RS16	P62249	163.29	32	223000	6	6	19	16445	40S ribosomal protein S16 OS=Homo sapiens GN=RPS16 PE=1 SV=2
COR1C	Q9ULV4	163.08	17	309000	6	6	13	53249	Coronin-1C OS=Homo sapiens GN=CORO1C PE=1 SV=1
HNRH1	P31943	162.85	16	302000	6	3	13	49229	Heterogeneous nuclear ribonucleoprotein H OS=Homo sapiens GN=HNRNPH1 PE=1 SV=4
LMNB1	P20700	162.17	15	76200	7	7	11	66408	Lamin-B1 OS=Homo sapiens GN=LMNB1 PE=1 SV=2
SND1	Q7KZF4	161.58	9	79600	6	6	10	101997	Staphylococcal nuclease domain-containing protein 1 OS=Homo sapiens GN=SND1 PE=1 SV=1
MCM7	P33993	161.46	11	128000	6	6	8	81308	DNA replication licensing factor MCM7 OS=Homo sapiens GN=MCM7 PE=1 SV=4
PHF6	Q8IWS0	161.41	19	85600	5	5	10	41290	PHD finger protein 6 OS=Homo sapiens GN=PHF6 PE=1 SV=1
HS74L	O95757	161.2	10	25700	6	3	9	94512	Heat shock 70 kDa protein 4L OS=Homo sapiens GN=HSPA4L PE=1 SV=3
RS12	P25398	160.78	63	150000	7	7	15	14515	40S ribosomal protein S12 OS=Homo sapiens GN=RPS12 PE=1 SV=3
SMD1	P62314	160.74	55	425000	5	5	18	13282	Small nuclear ribonucleoprotein Sm D1 OS=Homo sapiens GN=SNRPD1 PE=1 SV=1
AIMP2	Q13155	160.64	32	84500	5	5	10	35349	Aminoacyl tRNA synthase complex-interacting multifunctional protein 2 OS=Homo sapiens GN=AIMP2 PE=1 SV=2
PSB6	P28072	160.37	26	327000	5	5	27	25358	Proteasome subunit beta type-6 OS=Homo sapiens GN=PSMB6 PE=1 SV=4
RS14	P62263	158.81	26	230000	4	4	12	16273	40S ribosomal protein S14 OS=Homo sapiens GN=RPS14 PE=1 SV=3
ECHA	P40939	156.95	12	24300	6	6	8	83000	Trifunctional enzyme subunit alpha mitochondrial OS=Homo sapiens GN=HADHA PE=1 SV=2
TPP2	P29144	156.89	12	87700	10	10	12	138350	Tripeptidyl-peptidase 2 OS=Homo sapiens GN=TPP2 PE=1 SV=4
RUVB2	Q9Y230	156.22	16	61000	6	6	9	51157	RuvB-like 2 OS=Homo sapiens GN=RUVBL2 PE=1 SV=3
RBM34	P42696	155.37	11	97600	4	4	8	48565	RNA-binding protein 34 OS=Homo sapiens GN=RBM34 PE=1 SV=2
SYVC	P26640	155.26	7	225000	6	6	8	140476	Valine--tRNA ligase OS=Homo sapiens GN=VARS PE=1 SV=4
YBOX3	P16989	154.66	17	5520	5	1	11	40090	Y-box-binding protein 3 OS=Homo sapiens GN=YBX3 PE=1 SV=4
ROA2	P22626	154.52	21	49300	5	4	10	37430	Heterogeneous nuclear ribonucleoproteins A2/B1 OS=Homo sapiens GN=HNRNPA2B1 PE=1 SV=2
SF3A1	Q15459	154.05	10	104000	6	6	12	88886	Splicing factor 3A subunit 1 OS=Homo sapiens GN=SF3A1 PE=1 SV=1
RUVB1	Q9Y265	153	14	47700	4	4	7	50228	RuvB-like 1 OS=Homo sapiens GN=RUVBL1 PE=1 SV=1
HNRPF	P52597	153.52	16	48500	4	3	7	45672	Heterogeneous nuclear ribonucleoprotein F OS=Homo sapiens GN=HNRNPF PE=1 SV=3
PRPF3	O43395	152.88	8	95700	4	4	9	77529	U4/U6 small nuclear ribonucleoprotein Prp3 OS=Homo sapiens GN=PRPF3 PE=1 SV=2
SMU1	Q2TAY7	152.39	7	122000	4	4	8	57544	WD40 repeat-containing protein SMU1 OS=Homo sapiens GN=SMU1 PE=1 SV=2
TF3C3	Q9Y5Q9	152.02	9	37700	6	5	9	101272	General transcription factor 3C polypeptide 3 OS=Homo sapiens GN=GTF3C3 PE=1 SV=1
MATR3	P43243	154.02	10	47800	5	5	9	94623	Matrin-3 OS=Homo sapiens GN=MATR3 PE=1 SV=2
RS2	P15880	151.77	23	109000	6	6	15	31324	40S ribosomal protein S2 OS=Homo sapiens GN=RPS2 PE=1 SV=2
PSDE	O00487	149.82	36	232000	5	5	9	34577	26S proteasome non-ATPase regulatory subunit 14 OS=Homo sapiens GN=PSMD14 PE=1 SV=1
STRBP	Q96SI9	149.77	16	9530	7	3	28	73653	Spermatid perinuclear RNA-binding protein OS=Homo sapiens GN=STRBP PE=1 SV=1
MYH10	P35580	149.04	5	11200	6	4	7	228997	Myosin-10 OS=Homo sapiens GN=MYH10 PE=1 SV=3
RL30	P62888	148.87	51	179000	5	5	15	12784	60S ribosomal protein L30 OS=Homo sapiens GN=RPL30 PE=1 SV=2
MRT4	Q9UKD2	148.04	35	106000	6	6	12	27560	mRNA turnover protein 4 homolog OS=Homo sapiens GN=MRTO4 PE=1 SV=2
RSMB	P14678	147.88	21	179000	5	5	16	24610	Small nuclear ribonucleoprotein-associated proteins B and B' OS=Homo sapiens GN=SNRPB PE=1 SV=2
RSMN	P63162	147.88	21	179000	5	5	16	24614	Small nuclear ribonucleoprotein-associated protein N OS=Homo sapiens GN=SNRPN PE=1 SV=1
IF4B	P23588	147.27	13	164000	5	5	11	69151	Eukaryotic translation initiation factor 4B OS=Homo sapiens GN=EIF4B PE=1 SV=2
RL26	P61254	146.96	33	250000	6	6	22	17258	60S ribosomal protein L26 OS=Homo sapiens GN=RPL26 PE=1 SV=1
RL26L	Q9UNX3	146.96	33	250000	6	6	22	17256	60S ribosomal protein L26-like 1 OS=Homo sapiens GN=RPL26L1 PE=1 SV=1
RS27A	P62979	146.93	37	203000	4	4	12	17965	Ubiquitin-40S ribosomal protein S27a OS=Homo sapiens GN=RPS27A PE=1 SV=2
KHDR1	Q07666	145.99	11	263000	4	4	19	48227	KH domain-containing RNA-binding signal transduction-associated protein 1 OS=Homo sapiens GN=KHDRBS1 PE=1 SV=1
PP1B	P62140	145.68	22	3210	5	2	7	37187	Serine/threonine-protein phosphatase PP1-beta catalytic subunit OS=Homo sapiens GN=PPP1CB PE=1 SV=3
HCD2	Q99714	145.53	21	36000	3	3	4	26923	3-hydroxyacyl-CoA dehydrogenase type-2 OS=Homo sapiens GN=HSD17B10 PE=1 SV=3
EIF3H	O15372	145.13	18	17300	4	4	6	39930	Eukaryotic translation initiation factor 3 subunit H OS=Homo sapiens GN=EIF3H PE=1 SV=1
ICLN	P54105	144.6	30	252000	5	5	28	26215	Methylosome subunit pICln OS=Homo sapiens GN=CLNS1A PE=1 SV=1
GTF2I	P78347	144.29	8	59200	5	5	10	112416	General transcription factor II-I OS=Homo sapiens GN=GTF2I PE=1 SV=2
PRPS1	P60891	143.63	22	180000	7	6	17	34834	Ribose-phosphate pyrophosphokinase 1 OS=Homo sapiens GN=PRPS1 PE=1 SV=2
F120A	Q9NZB2	143.56	5	87100	4	4	5	121888	Constitutive coactivator of PPAR-gamma-like protein 1 OS=Homo sapiens GN=FAM120A PE=1 SV=2
UBE3C	Q15386	143	6	36300	6	6	11	123923	Ubiquitin-protein ligase E3C OS=Homo sapiens GN=UBE3C PE=1 SV=3
MTA2	O94776	141.87	12	151000	6	6	12	75023	Metastasis-associated protein MTA2 OS=Homo sapiens GN=MTA2 PE=1 SV=1
DDX3X	O00571	141.51	12	32300	7	5	16	73244	ATP-dependent RNA helicase DDX3X OS=Homo sapiens GN=DDX3X PE=1 SV=3
RBBP7	Q16576	141.33	11	17900	5	1	15	47820	Histone-binding protein RBBP7 OS=Homo sapiens GN=RBBP7 PE=1 SV=1
RL6	Q02878	140.22	23	131000	5	5	8	32728	60S ribosomal protein L6 OS=Homo sapiens GN=RPL6 PE=1 SV=3
1433G	P61981	140.19	25	26000	5	3	10	28303	14-3-3 protein gamma OS=Homo sapiens GN=YWHAG PE=1 SV=2
1433B	P31946	139.76	23	14000	5	3	11	28082	14-3-3 protein beta/alpha OS=Homo sapiens GN=YWHAB PE=1 SV=3
PESC	O00541	139.61	9	74800	5	5	13	68003	Pescadillo homolog OS=Homo sapiens GN=PES1 PE=1 SV=1
H4	P62805	139.49	49	158000	6	6	11	11367	Histone H4 OS=Homo sapiens GN=HIST1H4A PE=1 SV=2
ROA3	P51991	139.47	17	132000	6	5	14	39595	Heterogeneous nuclear ribonucleoprotein A3 OS=Homo sapiens GN=HNRNPA3 PE=1 SV=2
KAPCA	P17612	139.29	9	110000	3	3	4	40590	cAMP-dependent protein kinase catalytic subunit alpha OS=Homo sapiens GN=PRKACA PE=1 SV=2
IMB1	Q14974	139.29	11	82100	8	8	12	97170	Importin subunit beta-1 OS=Homo sapiens GN=KPNB1 PE=1 SV=2
SYWC	P23381	139.05	12	71900	4	4	11	53165	Tryptophan--tRNA ligase cytoplasmic OS=Homo sapiens GN=WARS PE=1 SV=2
FLNB	O75369	138.83	3	52900	8	4	12	278162	Filamin-B OS=Homo sapiens GN=FLNB PE=1 SV=2
PSB7	Q99436	138.46	23	244000	7	7	21	29965	Proteasome subunit beta type-7 OS=Homo sapiens GN=PSMB7 PE=1 SV=1
RL11	P62913	138.2	17	343000	3	3	14	20252	60S ribosomal protein L11 OS=Homo sapiens GN=RPL11 PE=1 SV=2
DDX23	Q9BUQ8	136.89	8	51400	5	5	6	95583	Probable ATP-dependent RNA helicase DDX23 OS=Homo sapiens GN=DDX23 PE=1 SV=3
MCM4	P33991	136.82	8	54500	4	4	8	96558	DNA replication licensing factor MCM4 OS=Homo sapiens GN=MCM4 PE=1 SV=5
DHX29	Q7Z478	135.5	6	56400	6	6	10	155235	ATP-dependent RNA helicase DHX29 OS=Homo sapiens GN=DHX29 PE=1 SV=2
RL13	P26373	135.11	27	143000	5	5	17	24261	60S ribosomal protein L13 OS=Homo sapiens GN=RPL13 PE=1 SV=4
MOB1A	Q9H8S9	134.43	20	73800	4	4	8	25080	MOB kinase activator 1A OS=Homo sapiens GN=MOB1A PE=1 SV=4
2AAA	P30153	132.1	9	32900	3	3	6	65309	Serine/threonine-protein phosphatase 2A 65 kDa regulatory subunit A alpha isoform OS=Homo sapiens GN=PPP2R1A PE=1 SV=4
GTPB1	O00178	131.51	14	434000	7	7	11	72454	GTP-binding protein 1 OS=Homo sapiens GN=GTPBP1 PE=1 SV=3
RUXE	P62304	131.35	57	59700	3	3	7	10804	Small nuclear ribonucleoprotein E OS=Homo sapiens GN=SNRPE PE=1 SV=1
RS8	P62241	130.56	22	22000	4	4	6	24205	40S ribosomal protein S8 OS=Homo sapiens GN=RPS8 PE=1 SV=2
H12	P16403	130.21	19	121000	4	4	6	21365	Histone H1.2 OS=Homo sapiens GN=HIST1H1C PE=1 SV=2
ERH	P84090	130.03	36	274000	4	4	14	12259	Enhancer of rudimentary homolog OS=Homo sapiens GN=ERH PE=1 SV=1
DC1L1	Q9Y6G9	129.99	16	45100	4	4	5	56579	Cytoplasmic dynein 1 light intermediate chain 1 OS=Homo sapiens GN=DYNC1LI1 PE=1 SV=3
IMA7	O60684	129.24	9	209000	4	4	6	60030	Importin subunit alpha-7 OS=Homo sapiens GN=KPNA6 PE=1 SV=1
SMC1A	Q14683	129.23	6	48400	6	5	10	143233	Structural maintenance of chromosomes protein 1A OS=Homo sapiens GN=SMC1A PE=1 SV=2
GRWD1	Q9BQ67	129.09	12	51600	3	3	6	49419	Glutamate-rich WD repeat-containing protein 1 OS=Homo sapiens GN=GRWD1 PE=1 SV=1
LTV1	Q96GA3	128.81	9	66600	3	3	4	54855	Protein LTV1 homolog OS=Homo sapiens GN=LTV1 PE=1 SV=1
NONO	Q15233	129.01	9	68600	3	3	4	54232	Non-POU domain-containing octamer-binding protein OS=Homo sapiens GN=NONO PE=1 SV=4
PP1G	P36873	128.69	20	7660	4	1	6	36984	Serine/threonine-protein phosphatase PP1-gamma catalytic subunit OS=Homo sapiens GN=PPP1CC PE=1 SV=1
GRSF1	Q12849	128.23	19	85000	5	5	7	53126	G-rich sequence factor 1 OS=Homo sapiens GN=GRSF1 PE=1 SV=3
SAHH	P23526	127.88	11	31600	3	3	3	47716	Adenosylhomocysteinase OS=Homo sapiens GN=AHCY PE=1 SV=4
RAN	P62826	127.82	21	141000	4	4	11	24423	GTP-binding nuclear protein Ran OS=Homo sapiens GN=RAN PE=1 SV=3
FLNC	Q14315	127.68	2	12600	6	2	9	291020	Filamin-C OS=Homo sapiens GN=FLNC PE=1 SV=3
RD23B	P54727	127.21	15	118000	4	4	11	43171	UV excision repair protein RAD23 homolog B OS=Homo sapiens GN=RAD23B PE=1 SV=1
RS17	P08708	127.17	43	155000	5	5	9	15550	40S ribosomal protein S17 OS=Homo sapiens GN=RPS17 PE=1 SV=2
TPR	P12270	126.3	4	102000	8	7	12	267290	Nucleoprotein TPR OS=Homo sapiens GN=TPR PE=1 SV=3
RL19	P84098	126.28	9	159000	2	2	6	23466	60S ribosomal protein L19 OS=Homo sapiens GN=RPL19 PE=1 SV=1
K2C8	P05787	125.82	14	67300	6	5	13	53704	Keratin type II cytoskeletal 8 OS=Homo sapiens GN=KRT8 PE=1 SV=7
RL1D1	O76021	125.61	14	103000	7	6	13	54973	Ribosomal L1 domain-containing protein 1 OS=Homo sapiens GN=RSL1D1 PE=1 SV=3
PA2G4	Q9UQ80	125.54	9	46600	3	3	7	43787	Proliferation-associated protein 2G4 OS=Homo sapiens GN=PA2G4 PE=1 SV=3
CK084	Q9BUA3	125.03	12	51700	3	3	7	41037	Uncharacterized protein C11orf84 OS=Homo sapiens GN=C11orf84 PE=1 SV=3
GRDN	Q3V6T2	124.5	3	179000	4	4	4	216040	Girdin OS=Homo sapiens GN=CCDC88A PE=1 SV=2
RAGP1	P46060	124.3	13	92300	6	6	9	63542	Ran GTPase-activating protein 1 OS=Homo sapiens GN=RANGAP1 PE=1 SV=1
TRI25	Q14258	124.26	9	57700	5	4	7	70974	E3 ubiquitin/ISG15 ligase TRIM25 OS=Homo sapiens GN=TRIM25 PE=1 SV=2
SMC4	Q9NTJ3	123.83	4	116000	4	4	7	147182	Structural maintenance of chromosomes protein 4 OS=Homo sapiens GN=SMC4 PE=1 SV=2
MCM6	Q14566	123.73	5	31800	3	3	5	92889	DNA replication licensing factor MCM6 OS=Homo sapiens GN=MCM6 PE=1 SV=1
SMC3	Q9UQE7	123.29	6	37400	6	6	8	141541	Structural maintenance of chromosomes protein 3 OS=Homo sapiens GN=SMC3 PE=1 SV=2
EIF2A	Q9BY44	123.16	10	18300	3	3	9	64990	Eukaryotic translation initiation factor 2A OS=Homo sapiens GN=EIF2A PE=1 SV=3
KAP2	P13861	121.76	16	34300	5	5	11	45518	cAMP-dependent protein kinase type II-alpha regulatory subunit OS=Homo sapiens GN=PRKAR2A PE=1 SV=2
RM39	Q9NYK5	119.71	8	14800	2	2	4	38712	39S ribosomal protein L39 mitochondrial OS=Homo sapiens GN=MRPL39 PE=1 SV=3
RS9	P46781	118.97	28	283000	7	7	17	22591	40S ribosomal protein S9 OS=Homo sapiens GN=RPS9 PE=1 SV=3
PCBP2	Q15366	118.71	13	97300	3	2	7	38580	Poly(rC)-binding protein 2 OS=Homo sapiens GN=PCBP2 PE=1 SV=1
NEP1	Q92979	118.58	19	32400	3	3	6	26720	Ribosomal RNA small subunit methyltransferase NEP1 OS=Homo sapiens GN=EMG1 PE=1 SV=4
RBM39	Q14498	118.56	7	42900	3	3	6	59380	RNA-binding protein 39 OS=Homo sapiens GN=RBM39 PE=1 SV=2
RM44	Q9H9J2	117.94	12	20200	3	3	6	37535	39S ribosomal protein L44 mitochondrial OS=Homo sapiens GN=MRPL44 PE=1 SV=1
NP1L4	Q99733	117.72	8	4200	3	1	8	42823	Nucleosome assembly protein 1-like 4 OS=Homo sapiens GN=NAP1L4 PE=1 SV=1
SGT1	Q9Y2Z0	117.49	14	111000	4	4	4	41024	Protein SGT1 homolog OS=Homo sapiens GN=SUGT1 PE=1 SV=3
DIM1	Q9UNQ2	117.23	16	35800	4	4	4	35236	Probable dimethyladenosine transferase OS=Homo sapiens GN=DIMT1 PE=1 SV=1
TF3C2	Q8WUA4	117.03	5	39000	4	4	5	100680	General transcription factor 3C polypeptide 2 OS=Homo sapiens GN=GTF3C2 PE=1 SV=2
ATPB	P06576	116.8	7	5090	2	2	2	56560	ATP synthase subunit beta mitochondrial OS=Homo sapiens GN=ATP5B PE=1 SV=3
THIO	P10599	116.17	31	59300	4	4	10	11737	Thioredoxin OS=Homo sapiens GN=TXN PE=1 SV=3
ATPA	P25705	115.46	6	13000	2	2	2	59751	ATP synthase subunit alpha mitochondrial OS=Homo sapiens GN=ATP5A1 PE=1 SV=1
RL17	P18621	115.06	22	68100	3	3	9	21397	60S ribosomal protein L17 OS=Homo sapiens GN=RPL17 PE=1 SV=3
PSMD8	P48556	114.8	13	152000	5	5	12	39612	26S proteasome non-ATPase regulatory subunit 8 OS=Homo sapiens GN=PSMD8 PE=1 SV=2
SERA	O43175	114.56	8	18100	3	3	3	56651	D-3-phosphoglycerate dehydrogenase OS=Homo sapiens GN=PHGDH PE=1 SV=4
SPCS	Q9HD40	113.81	9	21800	4	4	6	55726	O-phosphoseryl-tRNA(Sec) selenium transferase OS=Homo sapiens GN=SEPSECS PE=1 SV=2
PCBP1	Q15365	113.47	13	37800	3	2	6	37498	Poly(rC)-binding protein 1 OS=Homo sapiens GN=PCBP1 PE=1 SV=2
EXOSX	Q01780	113.06	6	71800	4	4	7	100831	Exosome component 10 OS=Homo sapiens GN=EXOSC10 PE=1 SV=2
PRKRA	O75569	111.94	12	55700	3	3	4	34404	Interferon-inducible double-stranded RNA-dependent protein kinase activator A OS=Homo sapiens GN=PRKRA PE=1 SV=1
CLPX	O76031	111.64	7	28000	4	3	4	69224	ATP-dependent Clp protease ATP-binding subunit clpX-like mitochondrial OS=Homo sapiens GN=CLPX PE=1 SV=2
HDAC1	Q13547	111.29	6	56200	2	1	5	55103	Histone deacetylase 1 OS=Homo sapiens GN=HDAC1 PE=1 SV=1
PSME3	P61289	111	10	12300	2	2	3	29506	Proteasome activator complex subunit 3 OS=Homo sapiens GN=PSME3 PE=1 SV=1
SMRC1	Q92922	110.77	7	60100	4	4	5	122867	SWI/SNF complex subunit SMARCC1 OS=Homo sapiens GN=SMARCC1 PE=1 SV=3
SF3B2	Q13435	109.28	5	20700	2	2	5	100228	Splicing factor 3B subunit 2 OS=Homo sapiens GN=SF3B2 PE=1 SV=2
DDX42	Q86XP3	109.12	4	34600	3	3	6	102975	ATP-dependent RNA helicase DDX42 OS=Homo sapiens GN=DDX42 PE=1 SV=1
RL7	P18124	108.93	12	56900	2	2	8	29226	60S ribosomal protein L7 OS=Homo sapiens GN=RPL7 PE=1 SV=1
KVD26	A0A0A0MRZ7	108.11	17	446000	2	2	10	13297	Immunoglobulin kappa variable 2D-26 OS=Homo sapiens GN=IGKV2D-26 PE=3 SV=1
KVD29	A0A075B6S2	108.11	17	446000	2	2	10	13143	Immunoglobulin kappa variable 2D-29 OS=Homo sapiens GN=IGKV2D-29 PE=3 SV=1
KV229	A2NJV5	108.11	17	446000	2	2	10	13085	Immunoglobulin kappa variable 2-29 OS=Homo sapiens GN=IGKV2-29 PE=3 SV=2
RM01	Q9BYD6	107.31	14	86200	3	3	7	36909	39S ribosomal protein L1 mitochondrial OS=Homo sapiens GN=MRPL1 PE=1 SV=2
RL8	P62917	106.8	11	44300	2	2	6	28025	60S ribosomal protein L8 OS=Homo sapiens GN=RPL8 PE=1 SV=2
CHD5	Q8TDI0	106.71	3	3260	5	1	10	223048	Chromodomain-helicase-DNA-binding protein 5 OS=Homo sapiens GN=CHD5 PE=1 SV=1
RS6	P62753	106.35	16	80300	3	3	6	28681	40S ribosomal protein S6 OS=Homo sapiens GN=RPS6 PE=1 SV=1
RS11	P62280	106.34	20	112000	3	3	7	18431	40S ribosomal protein S11 OS=Homo sapiens GN=RPS11 PE=1 SV=3
VIGLN	Q00341	106.18	5	47800	5	5	8	141455	Vigilin OS=Homo sapiens GN=HDLBP PE=1 SV=2
TAF4	O00268	106.07	4	0	3	2	3	110114	Transcription initiation factor TFIID subunit 4 OS=Homo sapiens GN=TAF4 PE=1 SV=2
RL18	Q07020	106.04	14	31100	2	2	7	21634	60S ribosomal protein L18 OS=Homo sapiens GN=RPL18 PE=1 SV=2
DDX47	Q9H0S4	106.01	17	35300	5	5	5	50647	Probable ATP-dependent RNA helicase DDX47 OS=Homo sapiens GN=DDX47 PE=1 SV=1
MYO6	Q9UM54	105.97	5	34700	6	6	9	149691	Unconventional myosin-VI OS=Homo sapiens GN=MYO6 PE=1 SV=4
K1C9	P35527	105.51	5	132000	3	3	9	62064	Keratin type I cytoskeletal 9 OS=Homo sapiens GN=KRT9 PE=1 SV=3
HDAC2	Q92769	105.12	6	58700	2	1	5	55364	Histone deacetylase 2 OS=Homo sapiens GN=HDAC2 PE=1 SV=2
ACTZ	P61163	104.9	11	62400	3	3	4	42614	Alpha-centractin OS=Homo sapiens GN=ACTR1A PE=1 SV=1
RL4	P36578	104.8	10	59400	4	4	9	47697	60S ribosomal protein L4 OS=Homo sapiens GN=RPL4 PE=1 SV=5
CMBL	Q96DG6	104.76	14	49500	3	3	9	28048	Carboxymethylenebutenolidase homolog OS=Homo sapiens GN=CMBL PE=1 SV=1
PNO1	Q9NRX1	104.67	16	19900	3	3	4	27924	RNA-binding protein PNO1 OS=Homo sapiens GN=PNO1 PE=1 SV=1
MRM3	Q9HC36	104.6	15	121000	5	5	9	47020	rRNA methyltransferase 3 mitochondrial OS=Homo sapiens GN=MRM3 PE=1 SV=2
STIP1	P31948	104.37	7	34300	3	3	7	62639	Stress-induced-phosphoprotein 1 OS=Homo sapiens GN=STIP1 PE=1 SV=1
LIS1	P43034	104.11	7	43100	2	2	2	46638	Platelet-activating factor acetylhydrolase IB subunit alpha OS=Homo sapiens GN=PAFAH1B1 PE=1 SV=2
PSMD4	P55036	103.94	9	32000	2	2	3	40737	26S proteasome non-ATPase regulatory subunit 4 OS=Homo sapiens GN=PSMD4 PE=1 SV=1
RM11	Q9Y3B7	103.47	27	54200	5	4	7	20683	39S ribosomal protein L11 mitochondrial OS=Homo sapiens GN=MRPL11 PE=1 SV=1
AT1A1	P05023	103.45	8	21000	4	3	4	112896	Sodium/potassium-transporting ATPase subunit alpha-1 OS=Homo sapiens GN=ATP1A1 PE=1 SV=1
PRP16	Q92620	103.4	3	20900	3	3	3	140502	Pre-mRNA-splicing factor ATP-dependent RNA helicase PRP16 OS=Homo sapiens GN=DHX38 PE=1 SV=2
C1TM	Q6UB35	103.02	4	40700	3	3	7	105790	Monofunctional C1-tetrahydrofolate synthase mitochondrial OS=Homo sapiens GN=MTHFD1L PE=1 SV=1
SYFA	Q9Y285	102.74	7	16900	3	3	4	57564	Phenylalanine--tRNA ligase alpha subunit OS=Homo sapiens GN=FARSA PE=1 SV=3
CPSF1	Q10570	102.35	4	38200	5	4	5	160883	Cleavage and polyadenylation specificity factor subunit 1 OS=Homo sapiens GN=CPSF1 PE=1 SV=2
TOP1	P11387	102.34	8	69500	5	5	5	90726	DNA topoisomerase 1 OS=Homo sapiens GN=TOP1 PE=1 SV=2
KPRB	O60256	102.17	9	8150	3	3	5	40926	Phosphoribosyl pyrophosphate synthase-associated protein 2 OS=Homo sapiens GN=PRPSAP2 PE=1 SV=1
TRM1L	Q7Z2T5	101.84	9	19200	4	4	4	81747	TRMT1-like protein OS=Homo sapiens GN=TRMT1L PE=1 SV=2
HCFC1	P51610	101.61	3	31600	6	6	7	208730	Host cell factor 1 OS=Homo sapiens GN=HCFC1 PE=1 SV=2
H2B1H	Q93079	101.17	26	154000	4	4	12	13892	Histone H2B type 1-H OS=Homo sapiens GN=HIST1H2BH PE=1 SV=3
H2B1N	Q99877	101.17	26	154000	4	4	12	13922	Histone H2B type 1-N OS=Homo sapiens GN=HIST1H2BN PE=1 SV=3
H2B1C	P62807	101.17	26	154000	4	4	12	13906	Histone H2B type 1-C/E/F/G/I OS=Homo sapiens GN=HIST1H2BC PE=1 SV=4
H2B1K	O60814	101.17	26	154000	4	4	12	13890	Histone H2B type 1-K OS=Homo sapiens GN=HIST1H2BK PE=1 SV=3
H2B2F	Q5QNW6	101.17	26	154000	4	4	12	13920	Histone H2B type 2-F OS=Homo sapiens GN=HIST2H2BF PE=1 SV=3
H2B1M	Q99879	101.17	26	154000	4	4	12	13989	Histone H2B type 1-M OS=Homo sapiens GN=HIST1H2BM PE=1 SV=3
H2B1D	P58876	101.17	26	154000	4	4	12	13936	Histone H2B type 1-D OS=Homo sapiens GN=HIST1H2BD PE=1 SV=2
H2BFS	P57053	101.17	26	154000	4	4	12	13944	Histone H2B type F-S OS=Homo sapiens GN=H2BFS PE=1 SV=2
H2B1L	Q99880	101.17	26	154000	4	4	12	13952	Histone H2B type 1-L OS=Homo sapiens GN=HIST1H2BL PE=1 SV=3
ROCK1	Q13464	100.96	5	97700	8	6	9	158174	Rho-associated protein kinase 1 OS=Homo sapiens GN=ROCK1 PE=1 SV=1
ENPL	P14625	100.67	7	275000	5	2	14	92469	Endoplasmin OS=Homo sapiens GN=HSP90B1 PE=1 SV=1
RCC2	Q9P258	100.4	6	20800	4	4	6	56085	Protein RCC2 OS=Homo sapiens GN=RCC2 PE=1 SV=2
ZC11A	O75152	100.29	3	16100	2	2	3	89131	Zinc finger CCCH domain-containing protein 11A OS=Homo sapiens GN=ZC3H11A PE=1 SV=3
E2AK2	P19525	99.95	8	9500	3	3	4	62094	Interferon-induced double-stranded RNA-activated protein kinase OS=Homo sapiens GN=EIF2AK2 PE=1 SV=2
RL15	P61313	99.65	10	53100	3	3	6	24146	60S ribosomal protein L15 OS=Homo sapiens GN=RPL15 PE=1 SV=2
LARP4	Q71RC2	99.54	5	14700	2	2	5	80596	La-related protein 4 OS=Homo sapiens GN=LARP4 PE=1 SV=3
TF3C1	Q12789	99.53	2	75800	4	4	6	238873	General transcription factor 3C polypeptide 1 OS=Homo sapiens GN=GTF3C1 PE=1 SV=4
STRAP	Q9Y3F4	99.4	13	34700	4	4	8	38438	Serine-threonine kinase receptor-associated protein OS=Homo sapiens GN=STRAP PE=1 SV=1
ROA1	P09651	100.4	10	38300	4	3	8	38747	Heterogeneous nuclear ribonucleoprotein A1 OS=Homo sapiens GN=HNRNPA1 PE=1 SV=5
RL24	P83731	98.99	14	22800	2	2	5	17779	60S ribosomal protein L24 OS=Homo sapiens GN=RPL24 PE=1 SV=1
EIF3J	O75822	98.37	14	180000	3	3	4	29062	Eukaryotic translation initiation factor 3 subunit J OS=Homo sapiens GN=EIF3J PE=1 SV=2
CLPB	Q9H078	97.52	9	111000	4	4	5	78729	Caseinolytic peptidase B protein homolog OS=Homo sapiens GN=CLPB PE=1 SV=1
RU2B	P08579	96.63	16	75900	3	2	6	25486	U2 small nuclear ribonucleoprotein B'' OS=Homo sapiens GN=SNRPB2 PE=1 SV=1
EF1B	P24534	95.86	12	9920	2	2	5	24764	Elongation factor 1-beta OS=Homo sapiens GN=EEF1B2 PE=1 SV=3
SPAT5	Q8NB90	95.74	5	1080	4	1	6	97904	Spermatogenesis-associated protein 5 OS=Homo sapiens GN=SPATA5 PE=1 SV=3
MGN	P61326	95.49	19	45900	2	2	4	17164	Protein mago nashi homolog OS=Homo sapiens GN=MAGOH PE=1 SV=1
STAU1	O95793	94.97	9	58200	4	4	5	63182	Double-stranded RNA-binding protein Staufen homolog 1 OS=Homo sapiens GN=STAU1 PE=1 SV=2
RL38	P63173	93.34	36	62000	2	2	4	8218	60S ribosomal protein L38 OS=Homo sapiens GN=RPL38 PE=1 SV=2
FLII	Q13045	92.82	2	13900	3	3	5	144751	Protein flightless-1 homolog OS=Homo sapiens GN=FLII PE=1 SV=2
DREB	Q16643	92.77	6	37100	2	2	2	71429	Drebrin OS=Homo sapiens GN=DBN1 PE=1 SV=4
CE170	Q5SW79	92.76	2	19800	3	3	3	175292	Centrosomal protein of 170 kDa OS=Homo sapiens GN=CEP170 PE=1 SV=1
PLSI	Q14651	92.12	10	5020	5	2	8	70254	Plastin-1 OS=Homo sapiens GN=PLS1 PE=1 SV=2
RM46	Q9H2W6	91.77	12	45300	2	2	4	31705	39S ribosomal protein L46 mitochondrial OS=Homo sapiens GN=MRPL46 PE=1 SV=1
RS13	P62277	91.31	18	21800	2	2	3	17222	40S ribosomal protein S13 OS=Homo sapiens GN=RPS13 PE=1 SV=2
RS15	P62841	90.92	21	11000	2	2	3	17040	40S ribosomal protein S15 OS=Homo sapiens GN=RPS15 PE=1 SV=2
DNJC7	Q99615	90.24	10	55000	4	3	4	56441	DnaJ homolog subfamily C member 7 OS=Homo sapiens GN=DNAJC7 PE=1 SV=2
KC1A	P48729	90.16	7	27000	2	2	4	38915	Casein kinase I isoform alpha OS=Homo sapiens GN=CSNK1A1 PE=1 SV=2
RS26	P62854	90.03	26	23000	2	2	5	13015	40S ribosomal protein S26 OS=Homo sapiens GN=RPS26 PE=1 SV=3
RS25	P62851	89.83	22	52100	3	3	9	13742	40S ribosomal protein S25 OS=Homo sapiens GN=RPS25 PE=1 SV=1
CPSF3	Q9UKF6	89.05	6	24500	4	4	5	77486	Cleavage and polyadenylation specificity factor subunit 3 OS=Homo sapiens GN=CPSF3 PE=1 SV=1
IMA4	O00505	87.89	7	20100	3	3	6	57811	Importin subunit alpha-4 OS=Homo sapiens GN=KPNA3 PE=1 SV=2
RL21	P46778	87.47	21	46500	2	2	2	18565	60S ribosomal protein L21 OS=Homo sapiens GN=RPL21 PE=1 SV=2
MACF1	Q9UPN3	87.19	1	6710	8	2	8	838323	Microtubule-actin cross-linking factor 1 isoforms 1/2/3/5 OS=Homo sapiens GN=MACF1 PE=1 SV=4
MCA3	O43324	87.18	12	55100	2	2	6	19811	Eukaryotic translation elongation factor 1 epsilon-1 OS=Homo sapiens GN=EEF1E1 PE=1 SV=1
RALY	Q9UKM9	86.68	10	46900	3	3	4	32463	RNA-binding protein Raly OS=Homo sapiens GN=RALY PE=1 SV=1
PLRG1	O43660	86.11	3	26900	1	1	3	57194	Pleiotropic regulator 1 OS=Homo sapiens GN=PLRG1 PE=1 SV=1
UBP15	Q9Y4E8	86.07	5	12900	3	3	4	112419	Ubiquitin carboxyl-terminal hydrolase 15 OS=Homo sapiens GN=USP15 PE=1 SV=3
RM48	Q96GC5	85.53	11	40400	2	2	3	23935	39S ribosomal protein L48 mitochondrial OS=Homo sapiens GN=MRPL48 PE=1 SV=2
CDC37	Q16543	85.52	11	14800	2	2	3	44468	Hsp90 co-chaperone Cdc37 OS=Homo sapiens GN=CDC37 PE=1 SV=1
BASP1	P80723	85.51	23	15200	2	2	4	22693	Brain acid soluble protein 1 OS=Homo sapiens GN=BASP1 PE=1 SV=2
RL23A	P62750	85.03	15	104000	2	2	5	17695	60S ribosomal protein L23a OS=Homo sapiens GN=RPL23A PE=1 SV=1
G3BP2	Q9UN86	84.95	9	46300	2	2	6	54121	Ras GTPase-activating protein-binding protein 2 OS=Homo sapiens GN=G3BP2 PE=1 SV=2
PRP6	O94906	84.6	3	30700	2	2	2	106925	Pre-mRNA-processing factor 6 OS=Homo sapiens GN=PRPF6 PE=1 SV=1
LARP7	Q4G0J3	84.47	7	7070	3	2	3	66899	La-related protein 7 OS=Homo sapiens GN=LARP7 PE=1 SV=1
CRNL1	Q9BZJ0	84.24	4	59100	3	3	3	100452	Crooked neck-like protein 1 OS=Homo sapiens GN=CRNKL1 PE=1 SV=4
HNRPD	Q14103	84.16	5	15400	2	2	4	38434	Heterogeneous nuclear ribonucleoprotein D0 OS=Homo sapiens GN=HNRNPD PE=1 SV=1
HNRDL	O14979	84.16	4	15400	2	2	4	46438	Heterogeneous nuclear ribonucleoprotein D-like OS=Homo sapiens GN=HNRNPDL PE=1 SV=3
ADRM1	Q16186	83.68	10	33500	3	2	8	42153	Proteasomal ubiquitin receptor ADRM1 OS=Homo sapiens GN=ADRM1 PE=1 SV=2
SYFB	Q9NSD9	83.47	5	15500	3	3	5	66116	Phenylalanine--tRNA ligase beta subunit OS=Homo sapiens GN=FARSB PE=1 SV=3
EWS	Q01844	84.42	5	16700	3	3	5	68478	RNA-binding protein EWS OS=Homo sapiens GN=EWSR1 PE=1 SV=1
CAMP3	Q9P1Y5	83.45	5	27800	3	3	5	134750	Calmodulin-regulated spectrin-associated protein 3 OS=Homo sapiens GN=CAMSAP3 PE=1 SV=2
EXOS6	Q5RKV6	83.32	10	4470	2	2	4	28235	Exosome complex component MTR3 OS=Homo sapiens GN=EXOSC6 PE=1 SV=1
NXF1	Q9UBU9	82.85	5	3220	2	2	2	70182	Nuclear RNA export factor 1 OS=Homo sapiens GN=NXF1 PE=1 SV=1
CNOT1	A5YKK6	82.79	1	8610	2	2	3	266937	CCR4-NOT transcription complex subunit 1 OS=Homo sapiens GN=CNOT1 PE=1 SV=2
RS18	P62269	82.36	20	23600	3	3	4	17719	40S ribosomal protein S18 OS=Homo sapiens GN=RPS18 PE=1 SV=3
IRS4	O14654	82.18	3	19600	2	2	3	133767	Insulin receptor substrate 4 OS=Homo sapiens GN=IRS4 PE=1 SV=1
EXOS8	Q96B26	81.49	10	3020	1	1	2	30040	Exosome complex component RRP43 OS=Homo sapiens GN=EXOSC8 PE=1 SV=1
VIME	P08670	81.47	6	36100	3	3	7	53652	Vimentin OS=Homo sapiens GN=VIM PE=1 SV=4
CARF	Q9NXV6	81.22	6	4520	3	2	3	61125	CDKN2A-interacting protein OS=Homo sapiens GN=CDKN2AIP PE=1 SV=3
MARK2	Q7KZI7	81.07	3	4150	1	1	1	87911	Serine/threonine-protein kinase MARK2 OS=Homo sapiens GN=MARK2 PE=1 SV=2
PRDX1	Q06830	80.67	15	65700	3	3	3	22110	Peroxiredoxin-1 OS=Homo sapiens GN=PRDX1 PE=1 SV=1
ODO2	P36957	80.26	3	40900	1	1	2	48755	Dihydrolipoyllysine-residue succinyltransferase component of 2-oxoglutarate dehydrogenase complex mitochondrial OS=Homo sapiens GN=DLST PE=1 SV=4
ARF3	P61204	80.23	10	8740	1	1	2	20601	ADP-ribosylation factor 3 OS=Homo sapiens GN=ARF3 PE=1 SV=2
ARF1	P84077	80.23	10	8740	1	1	2	20697	ADP-ribosylation factor 1 OS=Homo sapiens GN=ARF1 PE=1 SV=2
MAGB2	O15479	79.79	5	43700	1	1	3	35277	Melanoma-associated antigen B2 OS=Homo sapiens GN=MAGEB2 PE=1 SV=3
SRP68	Q9UHB9	79.73	3	0	1	1	1	70730	Signal recognition particle subunit SRP68 OS=Homo sapiens GN=SRP68 PE=1 SV=2
CBR1	P16152	79.7	10	17600	2	2	3	30375	Carbonyl reductase [NADPH] 1 OS=Homo sapiens GN=CBR1 PE=1 SV=3
IPO5	O00410	79.67	4	62500	3	3	4	123630	Importin-5 OS=Homo sapiens GN=IPO5 PE=1 SV=4
PRDX6	P30041	79.05	21	40100	3	3	5	25035	Peroxiredoxin-6 OS=Homo sapiens GN=PRDX6 PE=1 SV=3
DDB1	Q16531	78.77	4	19100	4	3	4	126968	DNA damage-binding protein 1 OS=Homo sapiens GN=DDB1 PE=1 SV=1
EXOS4	Q9NPD3	78.42	10	19700	2	2	2	26383	Exosome complex component RRP41 OS=Homo sapiens GN=EXOSC4 PE=1 SV=3
TRM61	Q96FX7	78.23	6	30100	1	1	2	31382	tRNA (adenine(58)-N(1))-methyltransferase catalytic subunit TRMT61A OS=Homo sapiens GN=TRMT61A PE=1 SV=1
EPIPL	P58107	78.2	1	27400	5	4	5	555629	Epiplakin OS=Homo sapiens GN=EPPK1 PE=1 SV=2
TADBP	Q13148	78.06	10	5590	3	2	4	44740	TAR DNA-binding protein 43 OS=Homo sapiens GN=TARDBP PE=1 SV=1
OGT1	O15294	77.97	5	52200	4	4	4	116924	UDP-N-acetylglucosamine--peptide N-acetylglucosaminyltransferase 110 kDa subunit OS=Homo sapiens GN=OGT PE=1 SV=3
K1C10	P13645	77.8	4	58300	2	2	4	58827	Keratin type I cytoskeletal 10 OS=Homo sapiens GN=KRT10 PE=1 SV=6
SRP14	P37108	77.76	10	8900	1	1	1	14570	Signal recognition particle 14 kDa protein OS=Homo sapiens GN=SRP14 PE=1 SV=2
MYH9	P35579	77.26	2	7060	3	1	4	226530	Myosin-9 OS=Homo sapiens GN=MYH9 PE=1 SV=4
K1C18	P05783	77.21	7	15000	2	2	2	48058	Keratin type I cytoskeletal 18 OS=Homo sapiens GN=KRT18 PE=1 SV=2
RCC1	P18754	77.16	5	15200	1	1	1	44969	Regulator of chromosome condensation OS=Homo sapiens GN=RCC1 PE=1 SV=1
KIF2A	O00139	76.55	3	10800	2	2	4	79955	Kinesin-like protein KIF2A OS=Homo sapiens GN=KIF2A PE=1 SV=3
PYRG1	P17812	76.42	3	3200	1	1	2	66690	CTP synthase 1 OS=Homo sapiens GN=CTPS1 PE=1 SV=2
IF4G2	P78344	75.15	4	7610	2	2	2	102362	Eukaryotic translation initiation factor 4 gamma 2 OS=Homo sapiens GN=EIF4G2 PE=1 SV=1
HNRL1	Q9BUJ2	75.14	3	10400	2	2	2	95739	Heterogeneous nuclear ribonucleoprotein U-like protein 1 OS=Homo sapiens GN=HNRNPUL1 PE=1 SV=2
SNRPA	P09012	75.11	10	45200	2	1	5	31280	U1 small nuclear ribonucleoprotein A OS=Homo sapiens GN=SNRPA PE=1 SV=3
SFPQ	P23246	75.02	4	7750	2	1	4	76150	Splicing factor proline- and glutamine-rich OS=Homo sapiens GN=SFPQ PE=1 SV=2
ACLY	P53396	74.17	3	6280	2	2	2	120839	ATP-citrate synthase OS=Homo sapiens GN=ACLY PE=1 SV=3
RL35	P42766	74.12	19	9470	2	2	5	14551	60S ribosomal protein L35 OS=Homo sapiens GN=RPL35 PE=1 SV=2
SRP72	O76094	73.99	4	12500	2	2	2	74606	Signal recognition particle subunit SRP72 OS=Homo sapiens GN=SRP72 PE=1 SV=3
DIDO1	Q9BTC0	73.6	1	7940	1	1	1	243870	Death-inducer obliterator 1 OS=Homo sapiens GN=DIDO1 PE=1 SV=5
CCNK	O75909	73.48	3	15800	1	1	2	64240	Cyclin-K OS=Homo sapiens GN=CCNK PE=1 SV=2
SMCA2	P51531	73.39	1	18400	2	2	2	181278	Probable global transcription activator SNF2L2 OS=Homo sapiens GN=SMARCA2 PE=1 SV=2
SMCA4	P51532	73.39	1	18400	2	2	2	184644	Transcription activator BRG1 OS=Homo sapiens GN=SMARCA4 PE=1 SV=2
MAEA	Q7L5Y9	73.23	5	2490	1	1	1	45287	Macrophage erythroblast attacher OS=Homo sapiens GN=MAEA PE=1 SV=1
MRCKA	Q5VT25	73.13	1	878	1	1	2	197306	Serine/threonine-protein kinase MRCK alpha OS=Homo sapiens GN=CDC42BPA PE=1 SV=1
RM15	Q9P015	72.88	9	26300	2	2	3	33420	39S ribosomal protein L15 mitochondrial OS=Homo sapiens GN=MRPL15 PE=1 SV=1
RPA2	Q9H9Y6	72.7	2	57100	2	2	2	128229	DNA-directed RNA polymerase I subunit RPA2 OS=Homo sapiens GN=POLR1B PE=1 SV=2
NSUN5	Q96P11	72.57	6	4220	2	2	2	46692	Probable 28S rRNA (cytosine-C(5))-methyltransferase OS=Homo sapiens GN=NSUN5 PE=1 SV=2
U2AF4	Q8WU68	72.53	6	1340	2	2	2	25744	Splicing factor U2AF 26 kDa subunit OS=Homo sapiens GN=U2AF1L4 PE=1 SV=2
U2AF5	P0DN76	72.53	6	1340	2	2	2	27872	Splicing factor U2AF 35 kDa subunit-like protein OS=Homo sapiens GN=U2AF1L5 PE=1 SV=1
U2AF1	Q01081	72.53	6	1340	2	2	2	27872	Splicing factor U2AF 35 kDa subunit OS=Homo sapiens GN=U2AF1 PE=1 SV=3
CMS1	Q9BQ75	72.36	12	15200	2	2	2	31884	Protein CMSS1 OS=Homo sapiens GN=CMSS1 PE=1 SV=2
CG050	Q9BRJ6	71.98	13	25000	2	2	3	22083	Uncharacterized protein C7orf50 OS=Homo sapiens GN=C7orf50 PE=1 SV=1
SRRT	Q9BXP5	71.81	4	14100	2	2	2	100667	Serrate RNA effector molecule homolog OS=Homo sapiens GN=SRRT PE=1 SV=1
LAP2A	P42166	71.56	2	1490	1	1	1	75492	Lamina-associated polypeptide 2 isoform alpha OS=Homo sapiens GN=TMPO PE=1 SV=2
KAP0	P10644	71.48	8	16500	2	2	3	42982	cAMP-dependent protein kinase type I-alpha regulatory subunit OS=Homo sapiens GN=PRKAR1A PE=1 SV=1
NPM3	O75607	71.41	9	7900	1	1	3	19344	Nucleoplasmin-3 OS=Homo sapiens GN=NPM3 PE=1 SV=3
IF4E	P06730	70.76	10	31500	2	2	4	25097	Eukaryotic translation initiation factor 4E OS=Homo sapiens GN=EIF4E PE=1 SV=2
FMR1	Q06787	70.15	4	11100	3	2	4	71175	Synaptic functional regulator FMR1 OS=Homo sapiens GN=FMR1 PE=1 SV=1
DDX1	Q92499	70.12	4	6420	2	2	3	82432	ATP-dependent RNA helicase DDX1 OS=Homo sapiens GN=DDX1 PE=1 SV=2
ROA0	Q13151	69.24	7	7590	1	1	1	30841	Heterogeneous nuclear ribonucleoprotein A0 OS=Homo sapiens GN=HNRNPA0 PE=1 SV=1
RM03	P09001	69.17	5	0	1	1	2	38633	39S ribosomal protein L3 mitochondrial OS=Homo sapiens GN=MRPL3 PE=1 SV=1
RM10	Q7Z7H8	68.55	7	2900	1	1	1	29283	39S ribosomal protein L10 mitochondrial OS=Homo sapiens GN=MRPL10 PE=1 SV=3
ADT2	P05141	68.45	7	31200	2	2	2	32852	ADP/ATP translocase 2 OS=Homo sapiens GN=SLC25A5 PE=1 SV=7
TF3C4	Q9UKN8	68.4	3	3740	1	1	1	91982	General transcription factor 3C polypeptide 4 OS=Homo sapiens GN=GTF3C4 PE=1 SV=2
RL14	P50914	67.46	6	10500	1	1	4	23432	60S ribosomal protein L14 OS=Homo sapiens GN=RPL14 PE=1 SV=4
LDHB	P07195	66.28	10	404000	3	3	5	36639	L-lactate dehydrogenase B chain OS=Homo sapiens GN=LDHB PE=1 SV=2
PUF60	Q9UHX1	66.05	4	16400	1	1	1	59876	Poly(U)-binding-splicing factor PUF60 OS=Homo sapiens GN=PUF60 PE=1 SV=1
PPM1A	P35813	66.01	3	13700	1	1	2	42448	Protein phosphatase 1A OS=Homo sapiens GN=PPM1A PE=1 SV=1
PPM1B	O75688	66.01	3	13700	1	1	2	52643	Protein phosphatase 1B OS=Homo sapiens GN=PPM1B PE=1 SV=1
RBM14	Q96PK6	65.88	3	38600	2	2	5	69492	RNA-binding protein 14 OS=Homo sapiens GN=RBM14 PE=1 SV=2
EIF3G	O75821	65.73	8	17800	2	2	3	35611	Eukaryotic translation initiation factor 3 subunit G OS=Homo sapiens GN=EIF3G PE=1 SV=2
RM20	Q9BYC9	65.46	21	57700	2	2	2	17443	39S ribosomal protein L20 mitochondrial OS=Homo sapiens GN=MRPL20 PE=1 SV=1
PYGL	P06737	65.21	2	4000	1	1	1	97149	Glycogen phosphorylase liver form OS=Homo sapiens GN=PYGL PE=1 SV=4
CN166	Q9Y224	65.01	8	11900	1	1	1	28068	UPF0568 protein C14orf166 OS=Homo sapiens GN=C14orf166 PE=1 SV=1
RT27	Q92552	64.94	3	2400	1	1	2	47611	28S ribosomal protein S27 mitochondrial OS=Homo sapiens GN=MRPS27 PE=1 SV=3
RL27A	P46776	64.89	7	32900	1	1	2	16561	60S ribosomal protein L27a OS=Homo sapiens GN=RPL27A PE=1 SV=2
WDR5	P61964	64.52	5	26300	1	1	1	36589	WD repeat-containing protein 5 OS=Homo sapiens GN=WDR5 PE=1 SV=1
PURA	Q00577	64.49	5	19600	2	2	3	34911	Transcriptional activator protein Pur-alpha OS=Homo sapiens GN=PURA PE=1 SV=2
CCAR2	Q8N163	63.77	3	5650	1	1	3	102902	Cell cycle and apoptosis regulator protein 2 OS=Homo sapiens GN=CCAR2 PE=1 SV=2
PPIL4	Q8WUA2	63.57	3	11300	1	1	1	57225	Peptidyl-prolyl cis-trans isomerase-like 4 OS=Homo sapiens GN=PPIL4 PE=1 SV=1
RRBP1	Q9P2E9	63.37	3	14500	3	3	3	152472	Ribosome-binding protein 1 OS=Homo sapiens GN=RRBP1 PE=1 SV=4
ACAP2	Q15057	62.63	2	1550	2	1	3	88029	Arf-GAP with coiled-coil ANK repeat and PH domain-containing protein 2 OS=Homo sapiens GN=ACAP2 PE=1 SV=3
NOA1	Q8NC60	62.37	2	9940	1	1	2	78458	Nitric oxide-associated protein 1 OS=Homo sapiens GN=NOA1 PE=1 SV=2
NAA40	Q86UY6	62.21	5	7360	1	1	1	27194	N-alpha-acetyltransferase 40 OS=Homo sapiens GN=NAA40 PE=1 SV=1
POP1	Q99575	61.96	2	10500	1	1	1	114709	Ribonucleases P/MRP protein subunit POP1 OS=Homo sapiens GN=POP1 PE=1 SV=2
NOC4L	Q9BVI4	61.74	3	0	1	1	1	58468	Nucleolar complex protein 4 homolog OS=Homo sapiens GN=NOC4L PE=1 SV=1
RL18A	Q02543	61.36	7	32900	1	1	1	20762	60S ribosomal protein L18a OS=Homo sapiens GN=RPL18A PE=1 SV=2
PTCD1	O75127	61.35	2	1120	1	1	1	78856	Pentatricopeptide repeat-containing protein 1 mitochondrial OS=Homo sapiens GN=PTCD1 PE=1 SV=2
RT09	P82933	60.75	6	7060	2	2	3	45835	28S ribosomal protein S9 mitochondrial OS=Homo sapiens GN=MRPS9 PE=1 SV=2
SNR40	Q96DI7	60.62	8	40800	2	2	2	39311	U5 small nuclear ribonucleoprotein 40 kDa protein OS=Homo sapiens GN=SNRNP40 PE=1 SV=1
EXOS5	Q9NQT4	60.31	5	8660	1	1	2	25249	Exosome complex component RRP46 OS=Homo sapiens GN=EXOSC5 PE=1 SV=1
SRPK1	Q96SB4	60.27	7	18500	2	2	2	74325	SRSF protein kinase 1 OS=Homo sapiens GN=SRPK1 PE=1 SV=2
UBP7	Q93009	60.17	2	0	1	1	1	128302	Ubiquitin carboxyl-terminal hydrolase 7 OS=Homo sapiens GN=USP7 PE=1 SV=2
ZC3HE	Q6PJT7	59.98	2	5940	1	1	2	82876	Zinc finger CCCH domain-containing protein 14 OS=Homo sapiens GN=ZC3H14 PE=1 SV=1
SR140	O15042	59.53	2	23700	1	1	2	118292	U2 snRNP-associated SURP motif-containing protein OS=Homo sapiens GN=U2SURP PE=1 SV=2
CPVL	Q9H3G5	59.51	4	12000	2	2	2	54164	Probable serine carboxypeptidase CPVL OS=Homo sapiens GN=CPVL PE=1 SV=2
RBM28	Q9NW13	59.46	2	2030	1	1	1	85738	RNA-binding protein 28 OS=Homo sapiens GN=RBM28 PE=1 SV=3
YTDC2	Q9H6S0	59.3	2	15300	2	2	2	160248	Probable ATP-dependent RNA helicase YTHDC2 OS=Homo sapiens GN=YTHDC2 PE=1 SV=2
NEMF	O60524	59.28	1	2500	1	1	1	122954	Nuclear export mediator factor NEMF OS=Homo sapiens GN=NEMF PE=1 SV=4
BRX1	Q8TDN6	59.16	6	28200	1	1	2	41401	Ribosome biogenesis protein BRX1 homolog OS=Homo sapiens GN=BRIX1 PE=1 SV=2
QKI	Q96PU8	59.16	4	21100	1	1	1	37671	Protein quaking OS=Homo sapiens GN=QKI PE=1 SV=1
DDX55	Q8NHQ9	59.14	2	5800	1	1	2	68547	ATP-dependent RNA helicase DDX55 OS=Homo sapiens GN=DDX55 PE=1 SV=3
ZC3H1	O60293	59.03	1	7640	1	1	1	226354	Zinc finger C3H1 domain-containing protein OS=Homo sapiens GN=ZFC3H1 PE=1 SV=3
HNRL2	Q1KMD3	58.94	3	9620	2	1	2	85105	Heterogeneous nuclear ribonucleoprotein U-like protein 2 OS=Homo sapiens GN=HNRNPUL2 PE=1 SV=1
PABP2	Q86U42	58.93	5	3450	1	1	1	32749	Polyadenylate-binding protein 2 OS=Homo sapiens GN=PABPN1 PE=1 SV=3
RUXF	P62306	58.77	15	7990	1	1	3	9725	Small nuclear ribonucleoprotein F OS=Homo sapiens GN=SNRPF PE=1 SV=1
FA98B	Q52LJ0	58.35	5	1160	1	1	1	37191	Protein FAM98B OS=Homo sapiens GN=FAM98B PE=1 SV=1
DHX37	Q8IY37	58.31	1	2440	1	1	1	129545	Probable ATP-dependent RNA helicase DHX37 OS=Homo sapiens GN=DHX37 PE=1 SV=1
GAR1	Q9NY12	57.66	8	20800	1	1	3	22348	H/ACA ribonucleoprotein complex subunit 1 OS=Homo sapiens GN=GAR1 PE=1 SV=1
PUR6	P22234	57.49	3	7740	1	1	1	47079	Multifunctional protein ADE2 OS=Homo sapiens GN=PAICS PE=1 SV=3
NAT10	Q9H0A0	57.35	3	2700	1	1	1	115730	RNA cytidine acetyltransferase OS=Homo sapiens GN=NAT10 PE=1 SV=2
EXOS9	Q06265	57.2	3	12500	1	1	1	48949	Exosome complex component RRP45 OS=Homo sapiens GN=EXOSC9 PE=1 SV=3
MCM5	P33992	57.17	2	10800	1	1	1	82286	DNA replication licensing factor MCM5 OS=Homo sapiens GN=MCM5 PE=1 SV=5
P4HA1	P13674	56.59	3	0	1	1	1	61049	Prolyl 4-hydroxylase subunit alpha-1 OS=Homo sapiens GN=P4HA1 PE=1 SV=2
HNRLL	Q8WVV9	56.41	5	11100	2	1	3	60083	Heterogeneous nuclear ribonucleoprotein L-like OS=Homo sapiens GN=HNRNPLL PE=1 SV=1
RM45	Q9BRJ2	56.06	7	9460	1	1	1	35351	39S ribosomal protein L45 mitochondrial OS=Homo sapiens GN=MRPL45 PE=1 SV=2
GEMI2	O14893	55.64	5	5510	1	1	1	31585	Gem-associated protein 2 OS=Homo sapiens GN=GEMIN2 PE=1 SV=1
AKA12	Q02952	55.6	1	4210	2	1	3	191480	A-kinase anchor protein 12 OS=Homo sapiens GN=AKAP12 PE=1 SV=4
DNJA1	P31689	55.03	5	40300	2	2	4	44868	DnaJ homolog subfamily A member 1 OS=Homo sapiens GN=DNAJA1 PE=1 SV=2
MYO1B	O43795	54.73	2	5800	1	1	2	131985	Unconventional myosin-Ib OS=Homo sapiens GN=MYO1B PE=1 SV=3
GCP2	Q9BSJ2	54.54	1	1870	1	1	1	102534	Gamma-tubulin complex component 2 OS=Homo sapiens GN=TUBGCP2 PE=1 SV=2
SSA27	O60232	54.22	11	13200	1	1	1	21474	Sjoegren syndrome/scleroderma autoantigen 1 OS=Homo sapiens GN=SSSCA1 PE=1 SV=1
MO4L2	Q15014	54.2	5	14800	1	1	1	32308	Mortality factor 4-like protein 2 OS=Homo sapiens GN=MORF4L2 PE=1 SV=1
MAGD2	Q9UNF1	54.15	3	27900	2	2	3	64954	Melanoma-associated antigen D2 OS=Homo sapiens GN=MAGED2 PE=1 SV=2
EXOS3	Q9NQT5	53.61	5	34500	1	1	2	29572	Exosome complex component RRP40 OS=Homo sapiens GN=EXOSC3 PE=1 SV=3
CSN3	Q9UNS2	53.21	3	4370	1	1	3	47873	COP9 signalosome complex subunit 3 OS=Homo sapiens GN=COPS3 PE=1 SV=3
EI2BE	Q13144	52.95	2	6480	1	1	1	80380	Translation initiation factor eIF-2B subunit epsilon OS=Homo sapiens GN=EIF2B5 PE=1 SV=3
R13P3	Q6NVV1	52.8	11	50400	1	1	2	12135	Putative 60S ribosomal protein L13a protein RPL13AP3 OS=Homo sapiens GN=RPL13AP3 PE=5 SV=1
RL13A	P40429	52.8	5	50400	1	1	2	23577	60S ribosomal protein L13a OS=Homo sapiens GN=RPL13A PE=1 SV=2
ZBT24	O43167	52.26	2	10100	1	1	1	78282	Zinc finger and BTB domain-containing protein 24 OS=Homo sapiens GN=ZBTB24 PE=1 SV=2
FUBP3	Q96I24	52.26	2	9410	1	1	3	61640	Far upstream element-binding protein 3 OS=Homo sapiens GN=FUBP3 PE=1 SV=2
RS27	P42677	52.23	15	68400	1	1	1	9461	40S ribosomal protein S27 OS=Homo sapiens GN=RPS27 PE=1 SV=3
RS27L	Q71UM5	52.23	15	68400	1	1	1	9477	40S ribosomal protein S27-like OS=Homo sapiens GN=RPS27L PE=1 SV=3
GTPBA	A4D1E9	52.08	5	25600	2	2	3	42933	GTP-binding protein 10 OS=Homo sapiens GN=GTPBP10 PE=1 SV=1
ASCC3	Q8N3C0	51.98	1	3130	1	1	1	251458	Activating signal cointegrator 1 complex subunit 3 OS=Homo sapiens GN=ASCC3 PE=1 SV=3
P5CS	P54886	51.63	4	12700	3	2	3	87302	Delta-1-pyrroline-5-carboxylate synthase OS=Homo sapiens GN=ALDH18A1 PE=1 SV=2
SSRD	P51571	51.09	6	0	1	1	1	18999	Translocon-associated protein subunit delta OS=Homo sapiens GN=SSR4 PE=1 SV=1
EZRI	P15311	50.94	3	5690	1	1	1	69413	Ezrin OS=Homo sapiens GN=EZR PE=1 SV=4
GDE	P35573	50.52	1	1600	1	1	1	174763	Glycogen debranching enzyme OS=Homo sapiens GN=AGL PE=1 SV=3
BAG6	P46379	50.37	3	7680	1	1	1	119409	Large proline-rich protein BAG6 OS=Homo sapiens GN=BAG6 PE=1 SV=2
HMMR	O75330	50.32	2	8390	1	1	2	84100	Hyaluronan mediated motility receptor OS=Homo sapiens GN=HMMR PE=1 SV=2
H2AZ	P0C0S5	50.3	7	32300	1	1	3	13553	Histone H2A.Z OS=Homo sapiens GN=H2AFZ PE=1 SV=2
H2A1H	Q96KK5	50.3	7	32300	1	1	3	13906	Histone H2A type 1-H OS=Homo sapiens GN=HIST1H2AH PE=1 SV=3
H2AV	Q71UI9	50.3	7	32300	1	1	3	13509	Histone H2A.V OS=Homo sapiens GN=H2AFV PE=1 SV=3
H2A1J	Q99878	50.3	7	32300	1	1	3	13936	Histone H2A type 1-J OS=Homo sapiens GN=HIST1H2AJ PE=1 SV=3
H2AJ	Q9BTM1	50.3	7	32300	1	1	3	14019	Histone H2A.J OS=Homo sapiens GN=H2AFJ PE=1 SV=1
H2A2C	Q16777	50.3	7	32300	1	1	3	13988	Histone H2A type 2-C OS=Homo sapiens GN=HIST2H2AC PE=1 SV=4
H2A1D	P20671	50.3	7	32300	1	1	3	14107	Histone H2A type 1-D OS=Homo sapiens GN=HIST1H2AD PE=1 SV=2
H2A2A	Q6FI13	50.3	7	32300	1	1	3	14095	Histone H2A type 2-A OS=Homo sapiens GN=HIST2H2AA3 PE=1 SV=3
H2A2B	Q8IUE6	50.3	7	32300	1	1	3	13995	Histone H2A type 2-B OS=Homo sapiens GN=HIST2H2AB PE=1 SV=3
H2A1C	Q93077	50.3	7	32300	1	1	3	14105	Histone H2A type 1-C OS=Homo sapiens GN=HIST1H2AC PE=1 SV=3
H2A1B	P04908	50.3	7	32300	1	1	3	14135	Histone H2A type 1-B/E OS=Homo sapiens GN=HIST1H2AB PE=1 SV=2
H2A1	P0C0S8	50.3	7	32300	1	1	3	14091	Histone H2A type 1 OS=Homo sapiens GN=HIST1H2AG PE=1 SV=2
H2A3	Q7L7L0	50.3	7	32300	1	1	3	14121	Histone H2A type 3 OS=Homo sapiens GN=HIST3H2A PE=1 SV=3
H2A1A	Q96QV6	50.3	7	32300	1	1	3	14233	Histone H2A type 1-A OS=Homo sapiens GN=HIST1H2AA PE=1 SV=3
H2AX	P16104	50.3	6	32300	1	1	3	15145	Histone H2AX OS=Homo sapiens GN=H2AFX PE=1 SV=2
CPSF2	Q9P2I0	50.22	2	3000	1	1	1	88487	Cleavage and polyadenylation specificity factor subunit 2 OS=Homo sapiens GN=CPSF2 PE=1 SV=2
RPP38	P78345	50.2	4	2630	1	1	1	31834	Ribonuclease P protein subunit p38 OS=Homo sapiens GN=RPP38 PE=1 SV=2
UBP10	Q14694	50.09	2	0	1	1	2	87134	Ubiquitin carboxyl-terminal hydrolase 10 OS=Homo sapiens GN=USP10 PE=1 SV=2
ANKH1	Q8IWZ3	49.98	2	79600	3	3	3	269455	Ankyrin repeat and KH domain-containing protein 1 OS=Homo sapiens GN=ANKHD1 PE=1 SV=1
ANR17	O75179	49.98	0	17300	1	1	1	274256	Ankyrin repeat domain-containing protein 17 OS=Homo sapiens GN=ANKRD17 PE=1 SV=3
RL10	P27635	49.92	6	5660	1	1	2	24604	60S ribosomal protein L10 OS=Homo sapiens GN=RPL10 PE=1 SV=4
MSH2	P43246	49.8	1	2280	1	1	1	104743	DNA mismatch repair protein Msh2 OS=Homo sapiens GN=MSH2 PE=1 SV=1
TF2H3	Q13889	49.73	8	1580	1	1	1	34378	General transcription factor IIH subunit 3 OS=Homo sapiens GN=GTF2H3 PE=1 SV=2
PB1	Q86U86	49.69	1	1890	1	1	1	192946	Protein polybromo-1 OS=Homo sapiens GN=PBRM1 PE=1 SV=1
RM22	Q9NWU5	49.4	6	12300	1	1	2	23641	39S ribosomal protein L22 mitochondrial OS=Homo sapiens GN=MRPL22 PE=1 SV=1
AP3D1	O14617	49.34	2	2220	1	1	1	130158	AP-3 complex subunit delta-1 OS=Homo sapiens GN=AP3D1 PE=1 SV=1
CHTOP	Q9Y3Y2	49.3	6	24900	1	1	2	26397	Chromatin target of PRMT1 protein OS=Homo sapiens GN=CHTOP PE=1 SV=2
RBM45	Q8IUH3	49.15	3	14000	1	1	1	53503	RNA-binding protein 45 OS=Homo sapiens GN=RBM45 PE=1 SV=1
LDHA	P00338	48.99	5	10400	2	1	3	36689	L-lactate dehydrogenase A chain OS=Homo sapiens GN=LDHA PE=1 SV=2
ASCC2	Q9H1I8	48.79	2	2270	1	1	1	86360	Activating signal cointegrator 1 complex subunit 2 OS=Homo sapiens GN=ASCC2 PE=1 SV=3
COPB	P53618	48.66	1	0	1	1	1	107142	Coatomer subunit beta OS=Homo sapiens GN=COPB1 PE=1 SV=3
TPM4	P67936	48.59	14	21200	3	2	3	28522	Tropomyosin alpha-4 chain OS=Homo sapiens GN=TPM4 PE=1 SV=3
TPM3	P06753	48.59	10	21200	2	2	2	32950	Tropomyosin alpha-3 chain OS=Homo sapiens GN=TPM3 PE=1 SV=2
KCRB	P12277	48.49	4	1650	1	1	1	42644	Creatine kinase B-type OS=Homo sapiens GN=CKB PE=1 SV=1
DJC10	Q8IXB1	48.13	2	3480	1	1	1	91080	DnaJ homolog subfamily C member 10 OS=Homo sapiens GN=DNAJC10 PE=1 SV=2
PATL1	Q86TB9	47.81	3	100000	2	2	3	86850	Protein PAT1 homolog 1 OS=Homo sapiens GN=PATL1 PE=1 SV=2
AN32B	Q92688	47.27	4	3620	1	1	2	28788	Acidic leucine-rich nuclear phosphoprotein 32 family member B OS=Homo sapiens GN=ANP32B PE=1 SV=1
DLDH	P09622	47.12	5	8760	2	2	2	54177	Dihydrolipoyl dehydrogenase mitochondrial OS=Homo sapiens GN=DLD PE=1 SV=2
DESP	P15924	46.88	3	11400	5	5	5	331774	Desmoplakin OS=Homo sapiens GN=DSP PE=1 SV=3
MOB2	Q70IA6	46.87	8	26000	2	2	4	26927	MOB kinase activator 2 OS=Homo sapiens GN=MOB2 PE=1 SV=1
MTMR5	O95248	46.85	1	2700	1	1	2	208314	Myotubularin-related protein 5 OS=Homo sapiens GN=SBF1 PE=1 SV=3
41	P11171	46.46	3	9140	2	2	3	97017	Protein 4.1 OS=Homo sapiens GN=EPB41 PE=1 SV=4
GCN1	Q92616	46.4	1	3120	4	3	4	292756	eIF-2-alpha kinase activator GCN1 OS=Homo sapiens GN=GCN1 PE=1 SV=6
ARL1	P40616	46.18	9	214	1	1	1	20418	ADP-ribosylation factor-like protein 1 OS=Homo sapiens GN=ARL1 PE=1 SV=1
IMA3	O00629	46.14	3	21000	1	1	1	57887	Importin subunit alpha-3 OS=Homo sapiens GN=KPNA4 PE=1 SV=1
AP2M1	Q96CW1	45.64	3	24300	1	1	2	49655	AP-2 complex subunit mu OS=Homo sapiens GN=AP2M1 PE=1 SV=2
MED1	Q15648	45.17	2	1930	1	1	1	168477	Mediator of RNA polymerase II transcription subunit 1 OS=Homo sapiens GN=MED1 PE=1 SV=4
H33	P84243	45.14	8	30800	1	1	1	15328	Histone H3.3 OS=Homo sapiens GN=H3F3A PE=1 SV=2
H32	Q71DI3	45.14	8	30800	1	1	1	15388	Histone H3.2 OS=Homo sapiens GN=HIST2H3A PE=1 SV=3
H31T	Q16695	45.14	8	30800	1	1	1	15508	Histone H3.1t OS=Homo sapiens GN=HIST3H3 PE=1 SV=3
H31	P68431	45.14	8	30800	1	1	1	15404	Histone H3.1 OS=Homo sapiens GN=HIST1H3A PE=1 SV=2
NDKB	P22392	44.88	8	14100	1	1	1	17298	Nucleoside diphosphate kinase B OS=Homo sapiens GN=NME2 PE=1 SV=1
NDKA	P15531	44.88	8	14100	1	1	1	17149	Nucleoside diphosphate kinase A OS=Homo sapiens GN=NME1 PE=1 SV=1
TRM6	Q9UJA5	44.79	4	2870	1	1	2	55799	tRNA (adenine(58)-N(1))-methyltransferase non-catalytic subunit TRM6 OS=Homo sapiens GN=TRMT6 PE=1 SV=1
DC1I2	Q13409	44.46	5	6470	2	2	2	71457	Cytoplasmic dynein 1 intermediate chain 2 OS=Homo sapiens GN=DYNC1I2 PE=1 SV=3
RM28	Q13084	44.41	5	16400	1	1	2	30157	39S ribosomal protein L28 mitochondrial OS=Homo sapiens GN=MRPL28 PE=1 SV=4
TEBP	Q15185	43.78	8	11500	1	1	1	18697	Prostaglandin E synthase 3 OS=Homo sapiens GN=PTGES3 PE=1 SV=1
2ABB	Q00005	43.76	3	1070	1	1	1	51710	Serine/threonine-protein phosphatase 2A 55 kDa regulatory subunit B beta isoform OS=Homo sapiens GN=PPP2R2B PE=1 SV=1
ODPX	O00330	43.71	5	8500	2	2	3	54122	Pyruvate dehydrogenase protein X component mitochondrial OS=Homo sapiens GN=PDHX PE=1 SV=3
FUS	P35637	43.74	5	10400	2	2	3	53426	RNA-binding protein FUS OS=Homo sapiens GN=FUS PE=1 SV=1
PPIL1	Q9Y3C6	43.34	10	0	1	1	1	18237	Peptidyl-prolyl cis-trans isomerase-like 1 OS=Homo sapiens GN=PPIL1 PE=1 SV=1
NUMB	P49757	42.58	2	3750	1	1	1	70804	Protein numb homolog OS=Homo sapiens GN=NUMB PE=1 SV=2
CDK9	P50750	42.57	3	0	1	1	1	42778	Cyclin-dependent kinase 9 OS=Homo sapiens GN=CDK9 PE=1 SV=3
SMBP2	P38935	42.56	1	6410	1	1	1	109149	DNA-binding protein SMUBP-2 OS=Homo sapiens GN=IGHMBP2 PE=1 SV=3
CTBL1	Q8WYA6	42.48	1	1850	1	1	1	65173	Beta-catenin-like protein 1 OS=Homo sapiens GN=CTNNBL1 PE=1 SV=1
CPSF7	Q8N684	42.34	2	3280	1	1	1	52050	Cleavage and polyadenylation specificity factor subunit 7 OS=Homo sapiens GN=CPSF7 PE=1 SV=1
ASNS	P08243	41.7	2	3380	1	1	1	64370	Asparagine synthetase [glutamine-hydrolyzing] OS=Homo sapiens GN=ASNS PE=1 SV=4
RL29	P47914	41.42	18	4630	2	2	3	17752	60S ribosomal protein L29 OS=Homo sapiens GN=RPL29 PE=1 SV=2
ZC3HF	Q8WU90	40.54	5	4200	1	1	1	48603	Zinc finger CCCH domain-containing protein 15 OS=Homo sapiens GN=ZC3H15 PE=1 SV=1
K1C17	Q04695	40.12	5	8060	2	2	2	48106	Keratin type I cytoskeletal 17 OS=Homo sapiens GN=KRT17 PE=1 SV=2
K1C19	P08727	40.12	2	8060	1	1	1	44106	Keratin type I cytoskeletal 19 OS=Homo sapiens GN=KRT19 PE=1 SV=4
K1C15	P19012	40.12	2	8060	1	1	1	49212	Keratin type I cytoskeletal 15 OS=Homo sapiens GN=KRT15 PE=1 SV=3
K1C14	P02533	40.12	2	8060	1	1	1	51562	Keratin type I cytoskeletal 14 OS=Homo sapiens GN=KRT14 PE=1 SV=4
K1C16	P08779	40.12	2	8060	1	1	1	51268	Keratin type I cytoskeletal 16 OS=Homo sapiens GN=KRT16 PE=1 SV=4
RBMX	P38159	40.12	2	8060	1	1	1	42332	RNA-binding motif protein X chromosome OS=Homo sapiens GN=RBMX PE=1 SV=3
KDM1A	O60341	39.25	2	18500	2	1	3	92903	Lysine-specific histone demethylase 1A OS=Homo sapiens GN=KDM1A PE=1 SV=2
MASU1	Q96EH3	38.35	5	3120	1	1	1	26170	Mitochondrial assembly of ribosomal large subunit protein 1 OS=Homo sapiens GN=MALSU1 PE=1 SV=1
HEAT3	Q7Z4Q2	38.33	2	1100	1	1	2	74583	HEAT repeat-containing protein 3 OS=Homo sapiens GN=HEATR3 PE=1 SV=2
RPAP3	Q9H6T3	38.3	3	23700	1	1	1	75719	RNA polymerase II-associated protein 3 OS=Homo sapiens GN=RPAP3 PE=1 SV=2
PRC2C	Q9Y520	38	0	7600	1	1	2	316911	Protein PRRC2C OS=Homo sapiens GN=PRRC2C PE=1 SV=4
RL36	Q9Y3U8	37.36	12	25600	1	1	1	12254	60S ribosomal protein L36 OS=Homo sapiens GN=RPL36 PE=1 SV=3
PLEC	Q15149	37.21	1	65200	6	5	6	531796	Plectin OS=Homo sapiens GN=PLEC PE=1 SV=3
RPP30	P78346	36.2	3	1100	1	1	2	29321	Ribonuclease P protein subunit p30 OS=Homo sapiens GN=RPP30 PE=1 SV=1
E41L2	O43491	35.86	1	19300	1	1	2	112588	Band 4.1-like protein 2 OS=Homo sapiens GN=EPB41L2 PE=1 SV=1
DGCR8	Q8WYQ5	35.85	2	3350	1	1	1	86045	Microprocessor complex subunit DGCR8 OS=Homo sapiens GN=DGCR8 PE=1 SV=1
UBE2O	Q9C0C9	35.17	2	1770	1	1	1	141293	(E3-independent) E2 ubiquitin-conjugating enzyme OS=Homo sapiens GN=UBE2O PE=1 SV=3
MYPT1	O14974	34.85	3	2940	2	1	2	115281	Protein phosphatase 1 regulatory subunit 12A OS=Homo sapiens GN=PPP1R12A PE=1 SV=1
RT30	Q9NP92	34.09	7	19500	2	2	2	50365	39S ribosomal protein S30 mitochondrial OS=Homo sapiens GN=MRPS30 PE=1 SV=2
SRG2B	P0DMP2	33.95	3	1360	1	1	1	53406	SLIT-ROBO Rho GTPase-activating protein 2B OS=Homo sapiens GN=SRGAP2B PE=3 SV=1
SRG2C	P0DJJ0	33.95	3	1360	1	1	1	53484	SLIT-ROBO Rho GTPase-activating protein 2C OS=Homo sapiens GN=SRGAP2C PE=1 SV=1
SRGP2	O75044	33.95	1	1360	1	1	1	120880	SLIT-ROBO Rho GTPase-activating protein 2 OS=Homo sapiens GN=SRGAP2 PE=1 SV=2
SRGP1	Q7Z6B7	33.95	1	1360	1	1	1	124264	SLIT-ROBO Rho GTPase-activating protein 1 OS=Homo sapiens GN=SRGAP1 PE=1 SV=1
SSBP	Q04837	33.28	11	34500	2	1	3	17260	Single-stranded DNA-binding protein mitochondrial OS=Homo sapiens GN=SSBP1 PE=1 SV=1
MCM3	P25205	32.29	1	1620	1	1	1	90981	DNA replication licensing factor MCM3 OS=Homo sapiens GN=MCM3 PE=1 SV=3
RL27	P61353	31.44	6	18400	1	1	2	15798	60S ribosomal protein L27 OS=Homo sapiens GN=RPL27 PE=1 SV=2
MET16	Q86W50	31.28	2	24600	1	1	1	63621	Methyltransferase-like protein 16 OS=Homo sapiens GN=METTL16 PE=1 SV=2
RPB1	P24928	30.88	1	3230	1	1	1	217174	DNA-directed RNA polymerase II subunit RPB1 OS=Homo sapiens GN=POLR2A PE=1 SV=2
PUR2	P22102	30.63	1	1640	1	1	1	107767	Trifunctional purine biosynthetic protein adenosine-3 OS=Homo sapiens GN=GART PE=1 SV=1
SYDM	Q6PI48	30.56	2	2500	2	1	2	73563	Aspartate--tRNA ligase mitochondrial OS=Homo sapiens GN=DARS2 PE=1 SV=1
ODO1	Q02218	30.15	3	4590	2	2	3	115935	2-oxoglutarate dehydrogenase mitochondrial OS=Homo sapiens GN=OGDH PE=1 SV=3
CSTF3	Q12996	28.35	2	15900	1	1	1	82922	Cleavage stimulation factor subunit 3 OS=Homo sapiens GN=CSTF3 PE=1 SV=1
MTEF3	Q96E29	28.21	2	2490	1	1	1	47971	Transcription termination factor 3 mitochondrial OS=Homo sapiens GN=MTERF3 PE=1 SV=2
HMX3	A6NHT5	27.78	4	40000	1	1	1	37825	Homeobox protein HMX3 OS=Homo sapiens GN=HMX3 PE=1 SV=1
DYST	Q03001	27.16	0	0	7	1	10	860679	Dystonin OS=Homo sapiens GN=DST PE=1 SV=4
C102B	Q68D86	27.01	3	28200	2	1	3	60448	Coiled-coil domain-containing protein 102B OS=Homo sapiens GN=CCDC102B PE=1 SV=4
GDIB	P50395	26.84	2	4320	1	1	1	50663	Rab GDP dissociation inhibitor beta OS=Homo sapiens GN=GDI2 PE=1 SV=2
K2C74	Q7RTS7	26.57	2	31300	1	1	4	57865	Keratin type II cytoskeletal 74 OS=Homo sapiens GN=KRT74 PE=1 SV=2
DAPLE	Q9P219	26.24	1	7800	2	2	2	228228	Protein Daple OS=Homo sapiens GN=CCDC88C PE=1 SV=3
LYRIC	Q86UE4	25.78	2	0	1	1	1	63837	Protein LYRIC OS=Homo sapiens GN=MTDH PE=1 SV=2
JAK1	P23458	25.27	1	34100	1	1	1	133277	Tyrosine-protein kinase JAK1 OS=Homo sapiens GN=JAK1 PE=1 SV=2
SKIV2	Q15477	23.95	1	0	2	2	3	137755	Helicase SKI2W OS=Homo sapiens GN=SKIV2L PE=1 SV=3
FXRD2	Q8IWF2	23.67	2	2570	1	1	1	77791	FAD-dependent oxidoreductase domain-containing protein 2 OS=Homo sapiens GN=FOXRED2 PE=1 SV=1
CAC1A	O00555	23.39	0	6050	2	1	3	282363	Voltage-dependent P/Q-type calcium channel subunit alpha-1A OS=Homo sapiens GN=CACNA1A PE=1 SV=2
SPAG5	Q96R06	23.14	3	34800	3	2	3	134422	Sperm-associated antigen 5 OS=Homo sapiens GN=SPAG5 PE=1 SV=2
CCAR1	Q8IX12	23	1	86300	1	1	1	132821	Cell division cycle and apoptosis regulator protein 1 OS=Homo sapiens GN=CCAR1 PE=1 SV=2
COG3	Q96JB2	22.43	3	2370	3	2	4	94096	Conserved oligomeric Golgi complex subunit 3 OS=Homo sapiens GN=COG3 PE=1 SV=3
MAP1S	Q66K74	21.95	2	0	1	1	1	112211	Microtubule-associated protein 1S OS=Homo sapiens GN=MAP1S PE=1 SV=2
NCKP1	Q9Y2A7	21.84	1	32500	1	1	2	128790	Nck-associated protein 1 OS=Homo sapiens GN=NCKAP1 PE=1 SV=1
HAUS6	Q7Z4H7	20.94	1	7870	1	1	1	108621	HAUS augmin-like complex subunit 6 OS=Homo sapiens GN=HAUS6 PE=1 SV=2
QPCT	Q16769	20.13	6	3760	1	1	1	40877	Glutaminyl-peptide cyclotransferase OS=Homo sapiens GN=QPCT PE=1 SV=1
MDR3	P21439	20	1	0	1	1	1	141523	Phosphatidylcholine translocator ABCB4 OS=Homo sapiens GN=ABCB4 PE=1 SV=2

## Sheet: NEAT1
Uniprot Entry name	Accession	-10lgP	Coverage (%)	Area	#Peptides	#Unique	#Spec NEAT1	Avg. Mass	Description
SPTN1	Q13813	424.76	55	2910000	110	108	313	284538	Spectrin alpha chain non-erythrocytic 1 OS=Homo sapiens GN=SPTAN1 PE=1 SV=3
FLNA	P21333	424.49	45	4090000	82	77	265	280737	Filamin-A OS=Homo sapiens GN=FLNA PE=1 SV=4
SPTB2	Q01082	395.54	42	2160000	74	70	209	274608	Spectrin beta chain non-erythrocytic 1 OS=Homo sapiens GN=SPTBN1 PE=1 SV=2
HS71A	P0DMV8	345.19	63	2810000	46	22	265	70052	Heat shock 70 kDa protein 1A OS=Homo sapiens GN=HSPA1A PE=1 SV=1
HS71B	P0DMV9	345.19	63	2810000	46	22	265	70052	Heat shock 70 kDa protein 1B OS=Homo sapiens GN=HSPA1B PE=1 SV=1
ACTG	P63261	343.86	68	567000	40	1	320	41793	Actin cytoplasmic 2 OS=Homo sapiens GN=ACTG1 PE=1 SV=1
ACTB	P60709	343.34	68	322000	40	1	307	41737	Actin cytoplasmic 1 OS=Homo sapiens GN=ACTB PE=1 SV=1
PARP1	P09874	336.75	43	1960000	42	42	137	113084	Poly [ADP-ribose] polymerase 1 OS=Homo sapiens GN=PARP1 PE=1 SV=4
GRP78	P11021	334.67	52	2520000	35	32	180	72333	78 kDa glucose-regulated protein OS=Homo sapiens GN=HSPA5 PE=1 SV=2
RBM10	P98175	324.68	35	2360000	33	33	148	103533	RNA-binding protein 10 OS=Homo sapiens GN=RBM10 PE=1 SV=3
ANM5	O14744	324.07	60	5860000	45	44	211	72684	Protein arginine N-methyltransferase 5 OS=Homo sapiens GN=PRMT5 PE=1 SV=4
HSP7C	P11142	323.8	49	2390000	35	20	190	70898	Heat shock cognate 71 kDa protein OS=Homo sapiens GN=HSPA8 PE=1 SV=1
KIF11	P52732	321.62	35	1330000	37	36	123	119159	Kinesin-like protein KIF11 OS=Homo sapiens GN=KIF11 PE=1 SV=2
CLH1	Q00610	308.01	26	471000	30	30	61	191613	Clathrin heavy chain 1 OS=Homo sapiens GN=CLTC PE=1 SV=5
ACTN4	O43707	307.48	50	928000	35	34	92	104854	Alpha-actinin-4 OS=Homo sapiens GN=ACTN4 PE=1 SV=2
HS90A	P07900	302.41	37	302000	26	13	94	84660	Heat shock protein HSP 90-alpha OS=Homo sapiens GN=HSP90AA1 PE=1 SV=5
HS90B	P08238	302	43	616000	28	13	106	83264	Heat shock protein HSP 90-beta OS=Homo sapiens GN=HSP90AB1 PE=1 SV=4
DHX9	Q08211	301.82	31	710000	29	29	84	140958	ATP-dependent RNA helicase A OS=Homo sapiens GN=DHX9 PE=1 SV=4
SYEP	P07814	295.71	23	443000	26	26	55	170590	Bifunctional glutamate/proline--tRNA ligase OS=Homo sapiens GN=EPRS PE=1 SV=5
GRP75	P38646	289.61	38	727000	22	20	77	73681	Stress-70 protein mitochondrial OS=Homo sapiens GN=HSPA9 PE=1 SV=2
MEP50	Q9BQA1	287.49	70	3040000	18	18	152	36724	Methylosome protein 50 OS=Homo sapiens GN=WDR77 PE=1 SV=1
HNRPL	P14866	287.36	40	1320000	19	18	87	64133	Heterogeneous nuclear ribonucleoprotein L OS=Homo sapiens GN=HNRNPL PE=1 SV=2
PABP1	P11940	286.52	32	584000	22	14	75	70671	Polyadenylate-binding protein 1 OS=Homo sapiens GN=PABPC1 PE=1 SV=2
TAB1	Q15750	285.68	67	842000	23	23	77	54644	TGF-beta-activated kinase 1 and MAP3K7-binding protein 1 OS=Homo sapiens GN=TAB1 PE=1 SV=1
HNRPK	P61978	284.53	60	1520000	24	24	93	50976	Heterogeneous nuclear ribonucleoprotein K OS=Homo sapiens GN=HNRNPK PE=1 SV=1
DYHC1	Q14204	284.06	11	338000	35	35	54	532412	Cytoplasmic dynein 1 heavy chain 1 OS=Homo sapiens GN=DYNC1H1 PE=1 SV=5
TBB5	P07437	283.8	45	403000	20	4	119	49671	Tubulin beta chain OS=Homo sapiens GN=TUBB PE=1 SV=2
TBB4B	P68371	279.25	46	130000	21	4	106	49831	Tubulin beta-4B chain OS=Homo sapiens GN=TUBB4B PE=1 SV=1
FLNB	O75369	279.11	17	354000	33	29	60	278162	Filamin-B OS=Homo sapiens GN=FLNB PE=1 SV=2
ILF3	Q12906	277.75	36	636000	27	21	79	95339	Interleukin enhancer-binding factor 3 OS=Homo sapiens GN=ILF3 PE=1 SV=3
CK084	Q9BUA3	277.39	59	488000	16	16	55	41037	Uncharacterized protein C11orf84 OS=Homo sapiens GN=C11orf84 PE=1 SV=3
NUCL	P19338	277.35	27	1250000	21	21	91	76615	Nucleolin OS=Homo sapiens GN=NCL PE=1 SV=3
OTUD4	Q01804	272.35	23	418000	18	18	46	124045	OTU domain-containing protein 4 OS=Homo sapiens GN=OTUD4 PE=1 SV=4
ACTS	P68133	268.63	35	806000	24	1	148	42051	Actin alpha skeletal muscle OS=Homo sapiens GN=ACTA1 PE=1 SV=1
ACTC	P68032	268.63	35	806000	24	1	148	42019	Actin alpha cardiac muscle 1 OS=Homo sapiens GN=ACTC1 PE=1 SV=1
EIF3A	Q14152	268.39	18	465000	23	23	58	166569	Eukaryotic translation initiation factor 3 subunit A OS=Homo sapiens GN=EIF3A PE=1 SV=1
HNRH1	P31943	268.27	39	529000	13	7	80	49229	Heterogeneous nuclear ribonucleoprotein H OS=Homo sapiens GN=HNRNPH1 PE=1 SV=4
SF3B1	O75533	267.81	23	386000	23	23	44	145830	Splicing factor 3B subunit 1 OS=Homo sapiens GN=SF3B1 PE=1 SV=3
TCPE	P48643	264.39	46	347000	18	17	42	59671	T-complex protein 1 subunit epsilon OS=Homo sapiens GN=CCT5 PE=1 SV=1
MAP1B	P46821	263.92	11	249000	18	18	31	270632	Microtubule-associated protein 1B OS=Homo sapiens GN=MAP1B PE=1 SV=2
ILF2	Q12905	263.55	48	440000	13	13	47	43062	Interleukin enhancer-binding factor 2 OS=Homo sapiens GN=ILF2 PE=1 SV=2
HNRPU	Q00839	263.03	28	1010000	16	16	68	90585	Heterogeneous nuclear ribonucleoprotein U OS=Homo sapiens GN=HNRNPU PE=1 SV=6
STK38	Q15208	262.76	45	977000	16	15	68	54190	Serine/threonine-protein kinase 38 OS=Homo sapiens GN=STK38 PE=1 SV=1
TERA	P55072	262.51	33	262000	21	20	48	89322	Transitional endoplasmic reticulum ATPase OS=Homo sapiens GN=VCP PE=1 SV=4
TBA1B	P68363	262.31	41	1160000	17	17	71	50152	Tubulin alpha-1B chain OS=Homo sapiens GN=TUBA1B PE=1 SV=1
HNRPQ	O60506	261.41	43	302000	20	15	67	69603	Heterogeneous nuclear ribonucleoprotein Q OS=Homo sapiens GN=SYNCRIP PE=1 SV=2
TBB2A	Q13885	261.38	35	37200	16	2	87	49907	Tubulin beta-2A chain OS=Homo sapiens GN=TUBB2A PE=1 SV=1
VIME	P08670	260.33	53	782000	22	22	72	53652	Vimentin OS=Homo sapiens GN=VIM PE=1 SV=4
M3K7	O43318	259.97	31	697000	16	16	54	67196	Mitogen-activated protein kinase kinase kinase 7 OS=Homo sapiens GN=MAP3K7 PE=1 SV=1
ROA1	P09651	256.67	33	298000	15	13	61	38747	Heterogeneous nuclear ribonucleoprotein A1 OS=Homo sapiens GN=HNRNPA1 PE=1 SV=5
TCPQ	P50990	253.6	32	346000	15	15	44	59621	T-complex protein 1 subunit theta OS=Homo sapiens GN=CCT8 PE=1 SV=4
HSP74	P34932	252.49	31	171000	17	16	27	94331	Heat shock 70 kDa protein 4 OS=Homo sapiens GN=HSPA4 PE=1 SV=4
DREB	Q16643	252.07	33	574000	16	16	51	71429	Drebrin OS=Homo sapiens GN=DBN1 PE=1 SV=4
AMOT	Q4VCS5	250.72	22	366000	16	16	40	118085	Angiomotin OS=Homo sapiens GN=AMOT PE=1 SV=1
RIOK1	Q9BRS2	249.91	32	552000	16	16	59	65583	Serine/threonine-protein kinase RIO1 OS=Homo sapiens GN=RIOK1 PE=1 SV=2
LPPRC	P42704	247.5	20	159000	21	20	41	157904	Leucine-rich PPR motif-containing protein mitochondrial OS=Homo sapiens GN=LRPPRC PE=1 SV=3
YBOX1	P67809	246.87	50	489000	11	6	56	35924	Nuclease-sensitive element-binding protein 1 OS=Homo sapiens GN=YBX1 PE=1 SV=3
IF4G1	Q04637	246.75	15	331000	17	17	37	175490	Eukaryotic translation initiation factor 4 gamma 1 OS=Homo sapiens GN=EIF4G1 PE=1 SV=4
NPM	P06748	246.57	50	449000	11	11	45	32575	Nucleophosmin OS=Homo sapiens GN=NPM1 PE=1 SV=2
CH60	P10809	245.05	36	303000	17	17	39	61055	60 kDa heat shock protein mitochondrial OS=Homo sapiens GN=HSPD1 PE=1 SV=2
IF2B1	Q9NZI8	241.39	32	366000	15	14	50	63481	Insulin-like growth factor 2 mRNA-binding protein 1 OS=Homo sapiens GN=IGF2BP1 PE=1 SV=2
SF3A1	Q15459	240.59	28	416000	20	20	43	88886	Splicing factor 3A subunit 1 OS=Homo sapiens GN=SF3A1 PE=1 SV=1
RN219	Q5W0B1	240.18	24	348000	14	14	43	81117	RING finger protein 219 OS=Homo sapiens GN=RNF219 PE=1 SV=1
DDX5	P17844	239.86	27	253000	18	14	51	69148	Probable ATP-dependent RNA helicase DDX5 OS=Homo sapiens GN=DDX5 PE=1 SV=1
PABP4	Q13310	239.81	25	149000	15	6	40	70783	Polyadenylate-binding protein 4 OS=Homo sapiens GN=PABPC4 PE=1 SV=1
TCPG	P49368	239.78	42	284000	18	17	45	60534	T-complex protein 1 subunit gamma OS=Homo sapiens GN=CCT3 PE=1 SV=4
CKAP5	Q14008	239.71	12	216000	19	19	36	225493	Cytoskeleton-associated protein 5 OS=Homo sapiens GN=CKAP5 PE=1 SV=3
RS3	P23396	239.55	52	466000	13	13	46	26688	40S ribosomal protein S3 OS=Homo sapiens GN=RPS3 PE=1 SV=2
EIF3C	Q99613	239.42	18	322000	17	16	41	105344	Eukaryotic translation initiation factor 3 subunit C OS=Homo sapiens GN=EIF3C PE=1 SV=1
SF3B2	Q13435	239.24	32	502000	17	17	41	100228	Splicing factor 3B subunit 2 OS=Homo sapiens GN=SF3B2 PE=1 SV=2
PLST	P13797	239.11	30	234000	17	16	42	70811	Plastin-3 OS=Homo sapiens GN=PLS3 PE=1 SV=4
TCPB	P78371	236.95	37	382000	13	13	39	57488	T-complex protein 1 subunit beta OS=Homo sapiens GN=CCT2 PE=1 SV=4
RLA0	P05388	236.37	51	336000	13	13	43	34274	60S acidic ribosomal protein P0 OS=Homo sapiens GN=RPLP0 PE=1 SV=1
EF2	P13639	232.86	22	215000	14	14	25	95338	Elongation factor 2 OS=Homo sapiens GN=EEF2 PE=1 SV=4
PTBP1	P26599	232.36	31	194000	12	11	32	57221	Polypyrimidine tract-binding protein 1 OS=Homo sapiens GN=PTBP1 PE=1 SV=1
RSSA	P08865	230.93	45	369000	11	11	31	32854	40S ribosomal protein SA OS=Homo sapiens GN=RPSA PE=1 SV=4
TIF1B	Q13263	228.69	23	199000	11	11	26	88550	Transcription intermediary factor 1-beta OS=Homo sapiens GN=TRIM28 PE=1 SV=5
TAF4	O00268	228.57	19	157000	13	13	26	110114	Transcription initiation factor TFIID subunit 4 OS=Homo sapiens GN=TAF4 PE=1 SV=2
YBOX3	P16989	227.86	37	81400	11	6	43	40090	Y-box-binding protein 3 OS=Homo sapiens GN=YBX3 PE=1 SV=4
HNRH2	P55795	226.57	28	71600	9	4	34	49264	Heterogeneous nuclear ribonucleoprotein H2 OS=Homo sapiens GN=HNRNPH2 PE=1 SV=1
SPIN1	Q9Y657	226.55	50	723000	9	9	43	29601	Spindlin-1 OS=Homo sapiens GN=SPIN1 PE=1 SV=3
HNRPR	O43390	226.46	27	166000	16	11	49	70943	Heterogeneous nuclear ribonucleoprotein R OS=Homo sapiens GN=HNRNPR PE=1 SV=1
ANM1	Q99873	226.24	38	323000	12	12	31	41516	Protein arginine N-methyltransferase 1 OS=Homo sapiens GN=PRMT1 PE=1 SV=2
C1QBP	Q07021	225.96	36	738000	9	9	59	31362	Complement component 1 Q subcomponent-binding protein mitochondrial OS=Homo sapiens GN=C1QBP PE=1 SV=1
K2C1	P04264	225.85	21	210000	16	10	42	66039	Keratin type II cytoskeletal 1 OS=Homo sapiens GN=KRT1 PE=1 SV=6
SF3B3	Q15393	225.67	19	381000	18	18	47	135577	Splicing factor 3B subunit 3 OS=Homo sapiens GN=SF3B3 PE=1 SV=4
FUS	P35637	225.67	13	482000	7	5	20	53426	RNA-binding protein FUS OS=Homo sapiens GN=FUS PE=1 SV=1
DDX17	Q92841	225.15	23	243000	18	14	45	80273	Probable ATP-dependent RNA helicase DDX17 OS=Homo sapiens GN=DDX17 PE=1 SV=2
PRP31	Q8WWY3	224.4	32	335000	12	12	33	55456	U4/U6 small nuclear ribonucleoprotein Prp31 OS=Homo sapiens GN=PRPF31 PE=1 SV=2
EIF3B	P55884	222.23	19	221000	12	12	25	92482	Eukaryotic translation initiation factor 3 subunit B OS=Homo sapiens GN=EIF3B PE=1 SV=3
XRCC5	P13010	219.37	17	140000	11	11	22	82705	X-ray repair cross-complementing protein 5 OS=Homo sapiens GN=XRCC5 PE=1 SV=3
TCPZ	P40227	219.14	32	289000	11	11	28	58024	T-complex protein 1 subunit zeta OS=Homo sapiens GN=CCT6A PE=1 SV=3
ICLN	P54105	218.94	68	997000	9	9	78	26215	Methylosome subunit pICln OS=Homo sapiens GN=CLNS1A PE=1 SV=1
TCPH	Q99832	218.29	27	238000	10	10	24	59367	T-complex protein 1 subunit eta OS=Homo sapiens GN=CCT7 PE=1 SV=2
TCPA	P17987	217.98	38	245000	15	15	42	60344	T-complex protein 1 subunit alpha OS=Homo sapiens GN=TCP1 PE=1 SV=1
RL10A	P62906	216.69	33	1030000	8	8	51	24831	60S ribosomal protein L10a OS=Homo sapiens GN=RPL10A PE=1 SV=2
TCPD	P50991	216.63	33	248000	13	12	33	57924	T-complex protein 1 subunit delta OS=Homo sapiens GN=CCT4 PE=1 SV=4
RACK1	P63244	216.5	41	211000	9	9	30	35077	Receptor of activated protein C kinase 1 OS=Homo sapiens GN=RACK1 PE=1 SV=3
SYLC	Q9P2J5	214.86	18	167000	15	15	24	134466	Leucine--tRNA ligase cytoplasmic OS=Homo sapiens GN=LARS PE=1 SV=2
IPO8	O15397	214.5	16	202000	13	13	33	119938	Importin-8 OS=Homo sapiens GN=IPO8 PE=1 SV=2
SYDC	P14868	214.27	25	198000	10	10	26	57136	Aspartate--tRNA ligase cytoplasmic OS=Homo sapiens GN=DARS PE=1 SV=2
RS7	P62081	213.64	45	254000	9	9	26	22127	40S ribosomal protein S7 OS=Homo sapiens GN=RPS7 PE=1 SV=1
SYK	Q15046	212.89	21	284000	12	12	27	68048	Lysine--tRNA ligase OS=Homo sapiens GN=KARS PE=1 SV=3
DX39B	Q13838	212.85	32	204000	10	10	29	48991	Spliceosome RNA helicase DDX39B OS=Homo sapiens GN=DDX39B PE=1 SV=1
EF1A1	P68104	212.6	40	364000	11	11	33	50141	Elongation factor 1-alpha 1 OS=Homo sapiens GN=EEF1A1 PE=1 SV=1
PRDX1	Q06830	212.29	51	166000	11	8	30	22110	Peroxiredoxin-1 OS=Homo sapiens GN=PRDX1 PE=1 SV=1
NONO	Q15233	211	25	286000	10	9	31	54232	Non-POU domain-containing octamer-binding protein OS=Homo sapiens GN=NONO PE=1 SV=4
HNRL1	Q9BUJ2	210.16	18	263000	13	13	26	95739	Heterogeneous nuclear ribonucleoprotein U-like protein 1 OS=Homo sapiens GN=HNRNPUL1 PE=1 SV=2
IF4A1	P60842	210.12	27	99600	10	5	22	46154	Eukaryotic initiation factor 4A-I OS=Homo sapiens GN=EIF4A1 PE=1 SV=1
EF1G	P26641	209.69	29	317000	10	10	30	50119	Elongation factor 1-gamma OS=Homo sapiens GN=EEF1G PE=1 SV=3
SYWC	P23381	208.81	32	201000	12	12	28	53165	Tryptophan--tRNA ligase cytoplasmic OS=Homo sapiens GN=WARS PE=1 SV=2
SYIC	P41252	208.81	14	166000	12	12	28	144498	Isoleucine--tRNA ligase cytoplasmic OS=Homo sapiens GN=IARS PE=1 SV=2
TAB2	Q9NYJ8	207.98	19	141000	8	8	14	76494	TGF-beta-activated kinase 1 and MAP3K7-binding protein 2 OS=Homo sapiens GN=TAB2 PE=1 SV=1
ROA2	P22626	207.7	31	187000	9	7	33	37430	Heterogeneous nuclear ribonucleoproteins A2/B1 OS=Homo sapiens GN=HNRNPA2B1 PE=1 SV=2
HS105	Q92598	207.5	17	74500	10	9	15	96865	Heat shock protein 105 kDa OS=Homo sapiens GN=HSPH1 PE=1 SV=1
IF4B	P23588	207.28	27	746000	12	11	52	69151	Eukaryotic translation initiation factor 4B OS=Homo sapiens GN=EIF4B PE=1 SV=2
PSMD1	Q99460	206.56	17	65200	9	9	16	105836	26S proteasome non-ATPase regulatory subunit 1 OS=Homo sapiens GN=PSMD1 PE=1 SV=2
TPR	P12270	205.48	9	185000	15	15	23	267290	Nucleoprotein TPR OS=Homo sapiens GN=TPR PE=1 SV=3
XRCC6	P12956	205.43	24	202000	11	11	31	69843	X-ray repair cross-complementing protein 6 OS=Homo sapiens GN=XRCC6 PE=1 SV=2
EIF3L	Q9Y262	203.49	21	72400	9	9	17	66727	Eukaryotic translation initiation factor 3 subunit L OS=Homo sapiens GN=EIF3L PE=1 SV=1
RL12	P30050	202.13	55	572000	6	6	35	17819	60S ribosomal protein L12 OS=Homo sapiens GN=RPL12 PE=1 SV=1
HNRPF	P52597	201.84	29	105000	8	6	22	45672	Heterogeneous nuclear ribonucleoprotein F OS=Homo sapiens GN=HNRNPF PE=1 SV=3
EIF3E	P60228	201.13	28	180000	11	11	23	52221	Eukaryotic translation initiation factor 3 subunit E OS=Homo sapiens GN=EIF3E PE=1 SV=1
ODPB	P11177	200.6	39	150000	10	10	28	39233	Pyruvate dehydrogenase E1 component subunit beta mitochondrial OS=Homo sapiens GN=PDHB PE=1 SV=3
IMA1	P52292	200.5	23	201000	9	9	25	57862	Importin subunit alpha-1 OS=Homo sapiens GN=KPNA2 PE=1 SV=1
SFPQ	P23246	199.4	21	105000	11	9	23	76150	Splicing factor proline- and glutamine-rich OS=Homo sapiens GN=SFPQ PE=1 SV=2
IF2A	P05198	198.99	37	98100	8	8	16	36112	Eukaryotic translation initiation factor 2 subunit 1 OS=Homo sapiens GN=EIF2S1 PE=1 SV=3
U520	O75643	198.51	6	71800	10	10	15	244505	U5 small nuclear ribonucleoprotein 200 kDa helicase OS=Homo sapiens GN=SNRNP200 PE=1 SV=2
TR150	Q9Y2W1	195.71	13	219000	8	8	23	108666	Thyroid hormone receptor-associated protein 3 OS=Homo sapiens GN=THRAP3 PE=1 SV=2
RFA1	P27694	194.23	18	75300	8	8	14	68138	Replication protein A 70 kDa DNA-binding subunit OS=Homo sapiens GN=RPA1 PE=1 SV=2
ODPA	P08559	194.22	21	166000	8	8	23	43296	Pyruvate dehydrogenase E1 component subunit alpha somatic form mitochondrial OS=Homo sapiens GN=PDHA1 PE=1 SV=3
DHX15	O43143	194.12	14	151000	9	9	22	90933	Pre-mRNA-splicing factor ATP-dependent RNA helicase DHX15 OS=Homo sapiens GN=DHX15 PE=1 SV=2
ODP2	P10515	191.52	17	107000	10	9	31	68997	Dihydrolipoyllysine-residue acetyltransferase component of pyruvate dehydrogenase complex mitochondrial OS=Homo sapiens GN=DLAT PE=1 SV=3
EF1D	P29692	191.11	30	259000	7	7	18	31122	Elongation factor 1-delta OS=Homo sapiens GN=EEF1D PE=1 SV=5
EWS	Q01844	190.71	9	101000	6	6	15	68478	RNA-binding protein EWS OS=Homo sapiens GN=EWSR1 PE=1 SV=1
RLA2	P05387	190.67	64	465000	8	8	22	11665	60S acidic ribosomal protein P2 OS=Homo sapiens GN=RPLP2 PE=1 SV=1
MATR3	P43243	189.86	19	182000	11	11	21	94623	Matrin-3 OS=Homo sapiens GN=MATR3 PE=1 SV=2
IF2G	P41091	188.7	27	228000	8	8	19	51110	Eukaryotic translation initiation factor 2 subunit 3 OS=Homo sapiens GN=EIF2S3 PE=1 SV=3
NS1BP	Q9Y6Y0	187.82	20	183000	8	8	18	71729	Influenza virus NS1A-binding protein OS=Homo sapiens GN=IVNS1ABP PE=1 SV=3
TMOD3	Q9NYL9	187.19	33	107000	7	7	14	39595	Tropomodulin-3 OS=Homo sapiens GN=TMOD3 PE=1 SV=1
SF3A3	Q12874	187.07	22	237000	8	8	28	58849	Splicing factor 3A subunit 3 OS=Homo sapiens GN=SF3A3 PE=1 SV=1
RS12	P25398	186.04	67	218000	9	9	35	14515	40S ribosomal protein S12 OS=Homo sapiens GN=RPS12 PE=1 SV=3
HNRPM	P52272	185.84	17	136000	9	9	20	77516	Heterogeneous nuclear ribonucleoprotein M OS=Homo sapiens GN=HNRNPM PE=1 SV=3
EIF3D	O15371	185.12	18	153000	8	8	14	63973	Eukaryotic translation initiation factor 3 subunit D OS=Homo sapiens GN=EIF3D PE=1 SV=1
SYQ	P47897	183.53	20	132000	10	10	18	87799	Glutamine--tRNA ligase OS=Homo sapiens GN=QARS PE=1 SV=1
FLNC	Q14315	183.46	5	44700	10	5	17	291020	Filamin-C OS=Homo sapiens GN=FLNC PE=1 SV=3
KPYM	P14618	183.07	20	105000	7	7	11	57937	Pyruvate kinase PKM OS=Homo sapiens GN=PKM PE=1 SV=4
HNRPD	Q14103	182.47	32	127000	10	9	26	38434	Heterogeneous nuclear ribonucleoprotein D0 OS=Homo sapiens GN=HNRNPD PE=1 SV=1
PRS6B	P43686	181.67	21	37600	7	7	10	47366	26S protease regulatory subunit 6B OS=Homo sapiens GN=PSMC4 PE=1 SV=2
PRDX6	P30041	180.86	50	48600	8	8	16	25035	Peroxiredoxin-6 OS=Homo sapiens GN=PRDX6 PE=1 SV=3
RS3A	P61247	180.65	39	198000	9	9	25	29945	40S ribosomal protein S3a OS=Homo sapiens GN=RPS3A PE=1 SV=2
CALM	P62158	180.61	56	493000	6	6	28	16838	Calmodulin OS=Homo sapiens GN=CALM1 PE=1 SV=2
TPM3	P06753	180.23	28	79800	10	5	21	32950	Tropomyosin alpha-3 chain OS=Homo sapiens GN=TPM3 PE=1 SV=2
EIF3I	Q13347	180.18	32	124000	7	7	13	36502	Eukaryotic translation initiation factor 3 subunit I OS=Homo sapiens GN=EIF3I PE=1 SV=1
PSMD2	Q13200	180.15	17	50600	9	9	11	100200	26S proteasome non-ATPase regulatory subunit 2 OS=Homo sapiens GN=PSMD2 PE=1 SV=3
RL9	P32969	179.74	43	306000	8	8	27	21863	60S ribosomal protein L9 OS=Homo sapiens GN=RPL9 PE=1 SV=1
PRS6A	P17980	179.64	23	72800	7	7	13	49204	26S protease regulatory subunit 6A OS=Homo sapiens GN=PSMC3 PE=1 SV=3
IF4A3	P38919	179.51	22	164000	7	6	22	46871	Eukaryotic initiation factor 4A-III OS=Homo sapiens GN=EIF4A3 PE=1 SV=4
ANFY1	Q9P2R3	179.31	10	95900	7	7	9	128399	Rabankyrin-5 OS=Homo sapiens GN=ANKFY1 PE=1 SV=2
EIF3F	O00303	179.12	26	141000	7	7	17	37564	Eukaryotic translation initiation factor 3 subunit F OS=Homo sapiens GN=EIF3F PE=1 SV=1
MYCBP	Q99417	179.05	56	314000	6	6	17	11967	C-Myc-binding protein OS=Homo sapiens GN=MYCBP PE=1 SV=3
MYH10	P35580	178.15	6	26500	7	6	10	228997	Myosin-10 OS=Homo sapiens GN=MYH10 PE=1 SV=3
IF2B	P20042	177.56	30	125000	8	8	17	38388	Eukaryotic translation initiation factor 2 subunit 2 OS=Homo sapiens GN=EIF2S2 PE=1 SV=2
MYH9	P35579	177.14	6	60300	7	6	12	226530	Myosin-9 OS=Homo sapiens GN=MYH9 PE=1 SV=4
TAB3	Q8N5C8	175.69	17	110000	7	7	14	78683	TGF-beta-activated kinase 1 and MAP3K7-binding protein 3 OS=Homo sapiens GN=TAB3 PE=1 SV=2
PRP19	Q9UMS4	175.56	23	211000	7	7	18	55181	Pre-mRNA-processing factor 19 OS=Homo sapiens GN=PRPF19 PE=1 SV=1
1433Z	P63104	173.87	45	45700	9	7	22	27745	14-3-3 protein zeta/delta OS=Homo sapiens GN=YWHAZ PE=1 SV=1
STIP1	P31948	173.62	15	99200	7	7	14	62639	Stress-induced-phosphoprotein 1 OS=Homo sapiens GN=STIP1 PE=1 SV=1
IF4A2	Q14240	173.18	17	12700	6	1	10	46402	Eukaryotic initiation factor 4A-II OS=Homo sapiens GN=EIF4A2 PE=1 SV=2
SMD3	P62318	172.65	37	612000	5	5	29	13916	Small nuclear ribonucleoprotein Sm D3 OS=Homo sapiens GN=SNRPD3 PE=1 SV=1
ST38L	Q9Y2H1	172.06	23	111000	7	6	18	54003	Serine/threonine-protein kinase 38-like OS=Homo sapiens GN=STK38L PE=1 SV=3
LTBP1	Q14766	171.89	5	125000	7	7	13	186795	Latent-transforming growth factor beta-binding protein 1 OS=Homo sapiens GN=LTBP1 PE=1 SV=4
HNRPC	P07910	171.86	18	228000	7	7	32	33670	Heterogeneous nuclear ribonucleoproteins C1/C2 OS=Homo sapiens GN=HNRNPC PE=1 SV=4
U5S1	Q15029	171.51	12	44800	9	9	11	109436	116 kDa U5 small nuclear ribonucleoprotein component OS=Homo sapiens GN=EFTUD2 PE=1 SV=1
K1C10	P13645	170.92	19	51700	9	5	16	58827	Keratin type I cytoskeletal 10 OS=Homo sapiens GN=KRT10 PE=1 SV=6
SMU1	Q2TAY7	170.64	12	92700	6	6	11	57544	WD40 repeat-containing protein SMU1 OS=Homo sapiens GN=SMU1 PE=1 SV=2
PSPC1	Q8WXF1	168.81	11	41100	5	5	5	58744	Paraspeckle component 1 OS=Homo sapiens GN=PSPC1 PE=1 SV=1
AIMP1	Q12904	168.04	35	141000	7	7	15	34353	Aminoacyl tRNA synthase complex-interacting multifunctional protein 1 OS=Homo sapiens GN=AIMP1 PE=1 SV=2
DCTN1	Q14203	167.7	8	45300	8	7	9	141694	Dynactin subunit 1 OS=Homo sapiens GN=DCTN1 PE=1 SV=3
RBBP7	Q16576	166.28	17	46300	6	2	17	47820	Histone-binding protein RBBP7 OS=Homo sapiens GN=RBBP7 PE=1 SV=1
PRS8	P62195	166.27	23	71300	6	6	13	45626	26S protease regulatory subunit 8 OS=Homo sapiens GN=PSMC5 PE=1 SV=1
BYST	Q13895	165.03	27	125000	8	8	20	49601	Bystin OS=Homo sapiens GN=BYSL PE=1 SV=3
CAPZB	P47756	164.19	29	139000	5	5	9	31350	F-actin-capping protein subunit beta OS=Homo sapiens GN=CAPZB PE=1 SV=4
QKI	Q96PU8	163.9	21	100000	5	5	16	37671	Protein quaking OS=Homo sapiens GN=QKI PE=1 SV=1
2AAA	P30153	163.63	19	26700	7	7	14	65309	Serine/threonine-protein phosphatase 2A 65 kDa regulatory subunit A alpha isoform OS=Homo sapiens GN=PPP2R1A PE=1 SV=4
RS10	P46783	163.26	29	346000	5	5	17	18898	40S ribosomal protein S10 OS=Homo sapiens GN=RPS10 PE=1 SV=1
K1C9	P35527	162.64	20	120000	10	9	24	62064	Keratin type I cytoskeletal 9 OS=Homo sapiens GN=KRT9 PE=1 SV=3
1433E	P62258	162.58	47	65400	8	6	18	29174	14-3-3 protein epsilon OS=Homo sapiens GN=YWHAE PE=1 SV=1
ERH	P84090	161.99	52	762000	5	5	26	12259	Enhancer of rudimentary homolog OS=Homo sapiens GN=ERH PE=1 SV=1
KHDR1	Q07666	161.75	11	219000	5	5	20	48227	KH domain-containing RNA-binding signal transduction-associated protein 1 OS=Homo sapiens GN=KHDRBS1 PE=1 SV=1
RU2A	P09661	161.74	30	68700	5	5	12	28416	U2 small nuclear ribonucleoprotein A' OS=Homo sapiens GN=SNRPA1 PE=1 SV=2
TPM4	P67936	160.67	28	12400	7	3	14	28522	Tropomyosin alpha-4 chain OS=Homo sapiens GN=TPM4 PE=1 SV=3
PUF60	Q9UHX1	160.52	14	47100	6	6	11	59876	Poly(U)-binding-splicing factor PUF60 OS=Homo sapiens GN=PUF60 PE=1 SV=1
PRS4	P62191	160.42	15	27400	4	4	7	49185	26S protease regulatory subunit 4 OS=Homo sapiens GN=PSMC1 PE=1 SV=1
SYRC	P54136	159.2	15	90700	8	8	13	75379	Arginine--tRNA ligase cytoplasmic OS=Homo sapiens GN=RARS PE=1 SV=2
KCTD5	Q9NXV2	159.18	35	144000	5	4	10	26093	BTB/POZ domain-containing protein KCTD5 OS=Homo sapiens GN=KCTD5 PE=1 SV=1
SPTN2	O15020	159.05	3	9430	6	3	12	271323	Spectrin beta chain non-erythrocytic 2 OS=Homo sapiens GN=SPTBN2 PE=1 SV=3
UBP15	Q9Y4E8	158.8	8	47600	6	6	7	112419	Ubiquitin carboxyl-terminal hydrolase 15 OS=Homo sapiens GN=USP15 PE=1 SV=3
RL22	P35268	158.55	40	160000	4	4	9	14787	60S ribosomal protein L22 OS=Homo sapiens GN=RPL22 PE=1 SV=2
DDX42	Q86XP3	158.26	13	51400	7	7	8	102975	ATP-dependent RNA helicase DDX42 OS=Homo sapiens GN=DDX42 PE=1 SV=1
MTA2	O94776	158.09	13	96100	6	6	13	75023	Metastasis-associated protein MTA2 OS=Homo sapiens GN=MTA2 PE=1 SV=1
EIF3G	O75821	157.96	27	79800	6	6	9	35611	Eukaryotic translation initiation factor 3 subunit G OS=Homo sapiens GN=EIF3G PE=1 SV=2
LARP1	Q6PKG0	157.71	11	86900	8	7	12	123510	La-related protein 1 OS=Homo sapiens GN=LARP1 PE=1 SV=2
CCAR2	Q8N163	157.38	8	86900	5	5	15	102902	Cell cycle and apoptosis regulator protein 2 OS=Homo sapiens GN=CCAR2 PE=1 SV=2
SYMC	P56192	157.28	12	71700	7	7	10	101116	Methionine--tRNA ligase cytoplasmic OS=Homo sapiens GN=MARS PE=1 SV=2
ATPB	P06576	156.87	15	52400	5	5	9	56560	ATP synthase subunit beta mitochondrial OS=Homo sapiens GN=ATP5B PE=1 SV=3
RSMB	P14678	156.58	21	206000	9	9	36	24610	Small nuclear ribonucleoprotein-associated proteins B and B' OS=Homo sapiens GN=SNRPB PE=1 SV=2
RSMN	P63162	156.58	21	206000	9	9	36	24614	Small nuclear ribonucleoprotein-associated protein N OS=Homo sapiens GN=SNRPN PE=1 SV=1
EIF3K	Q9UBQ5	156.11	34	100000	6	6	17	25060	Eukaryotic translation initiation factor 3 subunit K OS=Homo sapiens GN=EIF3K PE=1 SV=1
COPRS	Q9NQ92	155.96	30	76400	4	4	8	20066	Coordinator of PRMT5 and differentiation stimulator OS=Homo sapiens GN=COPRS PE=1 SV=3
TPP2	P29144	155.57	11	64300	10	10	16	138350	Tripeptidyl-peptidase 2 OS=Homo sapiens GN=TPP2 PE=1 SV=4
MAP4	P27816	155.45	9	72100	7	7	7	121005	Microtubule-associated protein 4 OS=Homo sapiens GN=MAP4 PE=1 SV=3
RBBP4	Q09028	155.36	13	43300	6	1	17	47656	Histone-binding protein RBBP4 OS=Homo sapiens GN=RBBP4 PE=1 SV=3
PAIRB	Q8NC51	155.08	24	113000	8	8	16	44965	Plasminogen activator inhibitor 1 RNA-binding protein OS=Homo sapiens GN=SERBP1 PE=1 SV=2
RS14	P62263	154.7	26	46500	4	4	9	16273	40S ribosomal protein S14 OS=Homo sapiens GN=RPS14 PE=1 SV=3
COR1C	Q9ULV4	154.36	19	203000	7	7	21	53249	Coronin-1C OS=Homo sapiens GN=CORO1C PE=1 SV=1
SK2L2	P42285	154.05	9	21900	7	6	11	117805	Superkiller viralicidic activity 2-like 2 OS=Homo sapiens GN=SKIV2L2 PE=1 SV=3
CAMP3	Q9P1Y5	153.73	9	95400	7	7	11	134750	Calmodulin-regulated spectrin-associated protein 3 OS=Homo sapiens GN=CAMSAP3 PE=1 SV=2
CDC5L	Q99459	153.61	11	39600	5	5	5	92251	Cell division cycle 5-like protein OS=Homo sapiens GN=CDC5L PE=1 SV=2
RL5	P46777	153.34	21	119000	6	6	14	34363	60S ribosomal protein L5 OS=Homo sapiens GN=RPL5 PE=1 SV=3
ROA3	P51991	153.33	23	122000	7	7	15	39595	Heterogeneous nuclear ribonucleoprotein A3 OS=Homo sapiens GN=HNRNPA3 PE=1 SV=2
FAS	P49327	152.4	3	28300	6	6	10	273424	Fatty acid synthase OS=Homo sapiens GN=FASN PE=1 SV=3
PRP8	Q6P2Q9	152.06	6	45200	9	9	10	273599	Pre-mRNA-processing-splicing factor 8 OS=Homo sapiens GN=PRPF8 PE=1 SV=2
DDX6	P26196	151.99	15	65400	4	4	10	54417	Probable ATP-dependent RNA helicase DDX6 OS=Homo sapiens GN=DDX6 PE=1 SV=2
SMD1	P62314	151.15	37	202000	5	5	17	13282	Small nuclear ribonucleoprotein Sm D1 OS=Homo sapiens GN=SNRPD1 PE=1 SV=1
NADAP	Q9BWU0	150.79	11	19100	5	4	6	88814	Kanadaptin OS=Homo sapiens GN=SLC4A1AP PE=1 SV=1
TACC3	Q9Y6A5	150.58	15	21100	5	5	10	90360	Transforming acidic coiled-coil-containing protein 3 OS=Homo sapiens GN=TACC3 PE=1 SV=1
PRS7	P35998	150.19	16	58600	5	5	10	48634	26S protease regulatory subunit 7 OS=Homo sapiens GN=PSMC2 PE=1 SV=3
IF6	P56537	149.41	23	51000	3	3	8	26599	Eukaryotic translation initiation factor 6 OS=Homo sapiens GN=EIF6 PE=1 SV=1
PPM1B	O75688	148.11	15	61200	6	6	11	52643	Protein phosphatase 1B OS=Homo sapiens GN=PPM1B PE=1 SV=1
SNR40	Q96DI7	147.71	22	65900	4	4	4	39311	U5 small nuclear ribonucleoprotein 40 kDa protein OS=Homo sapiens GN=SNRNP40 PE=1 SV=1
TPM1	P09493	146.58	16	32300	6	2	15	32709	Tropomyosin alpha-1 chain OS=Homo sapiens GN=TPM1 PE=1 SV=2
DESP	P15924	146.38	3	42000	7	6	10	331774	Desmoplakin OS=Homo sapiens GN=DSP PE=1 SV=3
PSMD4	P55036	146.3	19	68500	4	4	6	40737	26S proteasome non-ATPase regulatory subunit 4 OS=Homo sapiens GN=PSMD4 PE=1 SV=1
DDX21	Q9NR30	145.84	11	38100	6	6	8	87344	Nucleolar RNA helicase 2 OS=Homo sapiens GN=DDX21 PE=1 SV=5
PP1B	P62140	145.74	20	29500	4	4	7	37187	Serine/threonine-protein phosphatase PP1-beta catalytic subunit OS=Homo sapiens GN=PPP1CB PE=1 SV=3
LIMA1	Q9UHB6	145.71	15	82800	9	9	12	85226	LIM domain and actin-binding protein 1 OS=Homo sapiens GN=LIMA1 PE=1 SV=1
CDC37	Q16543	145.68	21	91100	6	6	12	44468	Hsp90 co-chaperone Cdc37 OS=Homo sapiens GN=CDC37 PE=1 SV=1
MCM4	P33991	144.83	8	22500	4	4	7	96558	DNA replication licensing factor MCM4 OS=Homo sapiens GN=MCM4 PE=1 SV=5
IF2B3	O00425	144.33	13	33200	6	5	10	63705	Insulin-like growth factor 2 mRNA-binding protein 3 OS=Homo sapiens GN=IGF2BP3 PE=1 SV=2
H12	P16403	143.58	21	48600	5	1	16	21365	Histone H1.2 OS=Homo sapiens GN=HIST1H1C PE=1 SV=2
IMB1	Q14974	143.18	9	53100	6	6	11	97170	Importin subunit beta-1 OS=Homo sapiens GN=KPNB1 PE=1 SV=2
CPSF7	Q8N684	143.15	15	28100	5	5	7	52050	Cleavage and polyadenylation specificity factor subunit 7 OS=Homo sapiens GN=CPSF7 PE=1 SV=1
SNUT2	Q53GS9	142.93	12	57500	5	5	10	65381	U4/U6.U5 tri-snRNP-associated protein 2 OS=Homo sapiens GN=USP39 PE=1 SV=2
EIF3J	O75822	142.75	19	54400	4	4	7	29062	Eukaryotic translation initiation factor 3 subunit J OS=Homo sapiens GN=EIF3J PE=1 SV=2
KAP0	P10644	142.57	25	49900	6	6	9	42982	cAMP-dependent protein kinase type I-alpha regulatory subunit OS=Homo sapiens GN=PRKAR1A PE=1 SV=1
STRBP	Q96SI9	142.55	7	3930	6	1	12	73653	Spermatid perinuclear RNA-binding protein OS=Homo sapiens GN=STRBP PE=1 SV=1
H14	P10412	141.15	26	36500	6	2	13	21865	Histone H1.4 OS=Homo sapiens GN=HIST1H1E PE=1 SV=2
RS2	P15880	140.69	15	47400	3	3	9	31324	40S ribosomal protein S2 OS=Homo sapiens GN=RPS2 PE=1 SV=2
K22E	P35908	140.32	9	0	7	2	13	65433	Keratin type II cytoskeletal 2 epidermal OS=Homo sapiens GN=KRT2 PE=1 SV=2
AIMP2	Q13155	139.64	23	95200	5	5	8	35349	Aminoacyl tRNA synthase complex-interacting multifunctional protein 2 OS=Homo sapiens GN=AIMP2 PE=1 SV=2
HMGB1	P09429	139.52	23	44900	4	4	5	24894	High mobility group protein B1 OS=Homo sapiens GN=HMGB1 PE=1 SV=3
RS5	P46782	139.35	22	6060	3	3	7	22876	40S ribosomal protein S5 OS=Homo sapiens GN=RPS5 PE=1 SV=4
ENPL	P14625	139.35	5	40400	4	2	12	92469	Endoplasmin OS=Homo sapiens GN=HSP90B1 PE=1 SV=1
MGAP	Q8IWI9	139.3	3	65500	6	5	8	331836	MAX gene-associated protein OS=Homo sapiens GN=MGA PE=1 SV=3
ROAA	Q99729	139.25	15	42700	4	3	15	36225	Heterogeneous nuclear ribonucleoprotein A/B OS=Homo sapiens GN=HNRNPAB PE=1 SV=2
H4	P62805	138.41	42	150000	5	5	13	11367	Histone H4 OS=Homo sapiens GN=HIST1H4A PE=1 SV=2
XRN2	Q9H0D6	138.08	8	43900	5	5	10	108583	5'-3' exoribonuclease 2 OS=Homo sapiens GN=XRN2 PE=1 SV=1
SR140	O15042	137.75	7	44900	4	4	5	118292	U2 snRNP-associated SURP motif-containing protein OS=Homo sapiens GN=U2SURP PE=1 SV=2
DDX3X	O00571	137.71	14	98000	7	4	14	73244	ATP-dependent RNA helicase DDX3X OS=Homo sapiens GN=DDX3X PE=1 SV=3
NP1L1	P55209	137.63	20	50900	4	3	12	45374	Nucleosome assembly protein 1-like 1 OS=Homo sapiens GN=NAP1L1 PE=1 SV=1
LMNA	P02545	137.4	8	27100	4	4	5	74140	Prelamin-A/C OS=Homo sapiens GN=LMNA PE=1 SV=1
PDIA6	Q15084	137.27	13	7590	4	4	10	48121	Protein disulfide-isomerase A6 OS=Homo sapiens GN=PDIA6 PE=1 SV=1
RL3	P39023	137.07	10	35200	4	4	9	46109	60S ribosomal protein L3 OS=Homo sapiens GN=RPL3 PE=1 SV=2
ROCK1	Q13464	136.86	6	46700	6	6	6	158174	Rho-associated protein kinase 1 OS=Homo sapiens GN=ROCK1 PE=1 SV=1
MCM6	Q14566	136.76	9	50300	6	6	7	92889	DNA replication licensing factor MCM6 OS=Homo sapiens GN=MCM6 PE=1 SV=1
PSMD3	O43242	136.73	10	48000	4	4	5	60978	26S proteasome non-ATPase regulatory subunit 3 OS=Homo sapiens GN=PSMD3 PE=1 SV=2
TSR1	Q2NL82	136.66	9	44000	6	6	12	91810	Pre-rRNA-processing protein TSR1 homolog OS=Homo sapiens GN=TSR1 PE=1 SV=1
RS20	P60866	136.51	25	115000	3	3	10	13373	40S ribosomal protein S20 OS=Homo sapiens GN=RPS20 PE=1 SV=1
PCBP2	Q15366	136.12	17	26800	4	2	11	38580	Poly(rC)-binding protein 2 OS=Homo sapiens GN=PCBP2 PE=1 SV=1
PSMD6	Q15008	136	16	44800	4	4	5	45531	26S proteasome non-ATPase regulatory subunit 6 OS=Homo sapiens GN=PSMD6 PE=1 SV=1
RL7A	P62424	135.56	17	156000	4	4	10	29996	60S ribosomal protein L7a OS=Homo sapiens GN=RPL7A PE=1 SV=2
DC1I2	Q13409	135.4	11	49200	5	5	8	71457	Cytoplasmic dynein 1 intermediate chain 2 OS=Homo sapiens GN=DYNC1I2 PE=1 SV=3
RS4X	P62701	135.29	20	29400	4	4	9	29598	40S ribosomal protein S4 X isoform OS=Homo sapiens GN=RPS4X PE=1 SV=2
EIF3M	Q7L2H7	134.95	16	96000	5	5	12	42503	Eukaryotic translation initiation factor 3 subunit M OS=Homo sapiens GN=EIF3M PE=1 SV=1
HDAC1	Q13547	134.67	10	41600	3	2	5	55103	Histone deacetylase 1 OS=Homo sapiens GN=HDAC1 PE=1 SV=1
1433G	P61981	134.47	21	25100	4	2	11	28303	14-3-3 protein gamma OS=Homo sapiens GN=YWHAG PE=1 SV=2
RS8	P62241	134.41	22	68100	4	4	8	24205	40S ribosomal protein S8 OS=Homo sapiens GN=RPS8 PE=1 SV=2
RAGP1	P46060	132.13	9	24100	4	4	6	63542	Ran GTPase-activating protein 1 OS=Homo sapiens GN=RANGAP1 PE=1 SV=1
RM12	P52815	131.99	35	138000	5	5	14	21348	39S ribosomal protein L12 mitochondrial OS=Homo sapiens GN=MRPL12 PE=1 SV=2
IF2B2	Q9Y6M1	131.81	11	57100	4	3	7	66121	Insulin-like growth factor 2 mRNA-binding protein 2 OS=Homo sapiens GN=IGF2BP2 PE=1 SV=2
EF1B	P24534	131.59	20	20900	3	3	7	24764	Elongation factor 1-beta OS=Homo sapiens GN=EEF1B2 PE=1 SV=3
RUVB2	Q9Y230	131.29	24	127000	8	8	11	51157	RuvB-like 2 OS=Homo sapiens GN=RUVBL2 PE=1 SV=3
DCTN2	Q13561	130.96	22	21800	5	5	8	44231	Dynactin subunit 2 OS=Homo sapiens GN=DCTN2 PE=1 SV=4
CHD4	Q14839	130.79	4	19400	7	5	7	218003	Chromodomain-helicase-DNA-binding protein 4 OS=Homo sapiens GN=CHD4 PE=1 SV=2
RL30	P62888	128.9	51	282000	5	5	10	12784	60S ribosomal protein L30 OS=Homo sapiens GN=RPL30 PE=1 SV=2
H2B1H	Q93079	128.48	27	78300	4	4	9	13892	Histone H2B type 1-H OS=Homo sapiens GN=HIST1H2BH PE=1 SV=3
H2B1N	Q99877	128.48	27	78300	4	4	9	13922	Histone H2B type 1-N OS=Homo sapiens GN=HIST1H2BN PE=1 SV=3
H2B1C	P62807	128.48	27	78300	4	4	9	13906	Histone H2B type 1-C/E/F/G/I OS=Homo sapiens GN=HIST1H2BC PE=1 SV=4
H2B1K	O60814	128.48	27	78300	4	4	9	13890	Histone H2B type 1-K OS=Homo sapiens GN=HIST1H2BK PE=1 SV=3
H2B2F	Q5QNW6	128.48	27	78300	4	4	9	13920	Histone H2B type 2-F OS=Homo sapiens GN=HIST2H2BF PE=1 SV=3
H2B1M	Q99879	128.48	27	78300	4	4	9	13989	Histone H2B type 1-M OS=Homo sapiens GN=HIST1H2BM PE=1 SV=3
H2B1D	P58876	128.48	27	78300	4	4	9	13936	Histone H2B type 1-D OS=Homo sapiens GN=HIST1H2BD PE=1 SV=2
H2BFS	P57053	128.48	27	78300	4	4	9	13944	Histone H2B type F-S OS=Homo sapiens GN=H2BFS PE=1 SV=2
H2B1L	Q99880	128.48	27	78300	4	4	9	13952	Histone H2B type 1-L OS=Homo sapiens GN=HIST1H2BL PE=1 SV=3
HCD2	Q99714	128.37	19	46600	3	3	5	26923	3-hydroxyacyl-CoA dehydrogenase type-2 OS=Homo sapiens GN=HSD17B10 PE=1 SV=3
RL6	Q02878	127.71	18	42200	4	4	7	32728	60S ribosomal protein L6 OS=Homo sapiens GN=RPL6 PE=1 SV=3
ACTZ	P61163	127.13	17	24900	4	3	9	42614	Alpha-centractin OS=Homo sapiens GN=ACTR1A PE=1 SV=1
PABP2	Q86U42	126.27	13	50200	3	3	10	32749	Polyadenylate-binding protein 2 OS=Homo sapiens GN=PABPN1 PE=1 SV=3
PTPS	Q03393	125.63	25	72000	3	3	9	16386	6-pyruvoyl tetrahydrobiopterin synthase OS=Homo sapiens GN=PTS PE=1 SV=1
ELAV1	Q15717	125.31	15	49100	3	3	7	36092	ELAV-like protein 1 OS=Homo sapiens GN=ELAVL1 PE=1 SV=2
CCAR1	Q8IX12	124.6	7	214000	6	6	9	132821	Cell division cycle and apoptosis regulator protein 1 OS=Homo sapiens GN=CCAR1 PE=1 SV=2
RL17	P18621	124.24	22	38000	3	3	7	21397	60S ribosomal protein L17 OS=Homo sapiens GN=RPL17 PE=1 SV=3
TXD12	O95881	123.84	23	46500	3	3	8	19206	Thioredoxin domain-containing protein 12 OS=Homo sapiens GN=TXNDC12 PE=1 SV=1
MOB1A	Q9H8S9	123.25	20	55200	4	4	9	25080	MOB kinase activator 1A OS=Homo sapiens GN=MOB1A PE=1 SV=4
KVD26	A0A0A0MRZ7	123.12	17	878000	2	2	13	13297	Immunoglobulin kappa variable 2D-26 OS=Homo sapiens GN=IGKV2D-26 PE=3 SV=1
KVD29	A0A075B6S2	123.12	17	878000	2	2	13	13143	Immunoglobulin kappa variable 2D-29 OS=Homo sapiens GN=IGKV2D-29 PE=3 SV=1
KV229	A2NJV5	123.12	17	878000	2	2	13	13085	Immunoglobulin kappa variable 2-29 OS=Homo sapiens GN=IGKV2-29 PE=3 SV=2
TMOD1	P28289	122.67	15	15800	3	3	5	40569	Tropomodulin-1 OS=Homo sapiens GN=TMOD1 PE=1 SV=1
CAZA1	P52907	121.19	22	70400	4	4	10	32923	F-actin-capping protein subunit alpha-1 OS=Homo sapiens GN=CAPZA1 PE=1 SV=3
NACAM	E9PAV3	121.03	3	188000	4	4	5	205419	Nascent polypeptide-associated complex subunit alpha muscle-specific form OS=Homo sapiens GN=NACA PE=1 SV=1
NACA	Q13765	121.03	20	45600	3	3	4	23384	Nascent polypeptide-associated complex subunit alpha OS=Homo sapiens GN=NACA PE=1 SV=1
PPIL4	Q8WUA2	120.92	11	39100	4	4	5	57225	Peptidyl-prolyl cis-trans isomerase-like 4 OS=Homo sapiens GN=PPIL4 PE=1 SV=1
RS16	P62249	120.35	30	60900	4	4	8	16445	40S ribosomal protein S16 OS=Homo sapiens GN=RPS16 PE=1 SV=2
PCBP1	Q15365	120.05	13	22700	3	2	8	37498	Poly(rC)-binding protein 1 OS=Homo sapiens GN=PCBP1 PE=1 SV=2
DHX30	Q7L2E3	120.03	4	3610	5	4	5	133938	Putative ATP-dependent RNA helicase DHX30 OS=Homo sapiens GN=DHX30 PE=1 SV=1
ATPA	P25705	119.94	8	36600	3	3	3	59751	ATP synthase subunit alpha mitochondrial OS=Homo sapiens GN=ATP5A1 PE=1 SV=1
MGN2	Q96A72	119.74	27	4380	3	1	9	17276	Protein mago nashi homolog 2 OS=Homo sapiens GN=MAGOHB PE=1 SV=1
PRP4	O43172	118.78	9	23000	3	3	5	58449	U4/U6 small nuclear ribonucleoprotein Prp4 OS=Homo sapiens GN=PRPF4 PE=1 SV=2
RL13	P26373	118.32	19	83700	4	4	16	24261	60S ribosomal protein L13 OS=Homo sapiens GN=RPL13 PE=1 SV=4
RS15A	P62244	117.46	31	61200	4	4	6	14840	40S ribosomal protein S15a OS=Homo sapiens GN=RPS15A PE=1 SV=2
MGN	P61326	117.36	27	3320	3	1	11	17164	Protein mago nashi homolog OS=Homo sapiens GN=MAGOH PE=1 SV=1
KCTD2	Q14681	117.34	24	2500	3	2	3	28527	BTB/POZ domain-containing protein KCTD2 OS=Homo sapiens GN=KCTD2 PE=1 SV=3
PRPS1	P60891	117.25	20	48600	5	5	7	34834	Ribose-phosphate pyrophosphokinase 1 OS=Homo sapiens GN=PRPS1 PE=1 SV=2
MCM2	P49736	117.25	5	22500	4	4	7	101896	DNA replication licensing factor MCM2 OS=Homo sapiens GN=MCM2 PE=1 SV=4
PSA5	P28066	116.8	15	61700	3	2	4	26411	Proteasome subunit alpha type-5 OS=Homo sapiens GN=PSMA5 PE=1 SV=3
HCFC1	P51610	116.65	2	31500	4	4	5	208730	Host cell factor 1 OS=Homo sapiens GN=HCFC1 PE=1 SV=2
G3BP2	Q9UN86	116.32	14	107000	4	4	7	54121	Ras GTPase-activating protein-binding protein 2 OS=Homo sapiens GN=G3BP2 PE=1 SV=2
RBMX	P38159	115.27	9	29000	3	3	4	42332	RNA-binding motif protein X chromosome OS=Homo sapiens GN=RBMX PE=1 SV=3
PCBP3	P57721	114.98	18	11100	4	2	8	39465	Poly(rC)-binding protein 3 OS=Homo sapiens GN=PCBP3 PE=2 SV=2
THOC4	Q86V81	114.54	16	34400	3	3	4	26888	THO complex subunit 4 OS=Homo sapiens GN=ALYREF PE=1 SV=3
RCN2	Q14257	114.27	19	17200	3	3	3	36876	Reticulocalbin-2 OS=Homo sapiens GN=RCN2 PE=1 SV=1
SF3A2	Q15428	113.55	8	56900	2	2	5	49256	Splicing factor 3A subunit 2 OS=Homo sapiens GN=SF3A2 PE=1 SV=2
RCC1	P18754	112.89	8	14500	2	2	4	44969	Regulator of chromosome condensation OS=Homo sapiens GN=RCC1 PE=1 SV=1
KAPCA	P17612	112.05	11	71700	3	3	6	40590	cAMP-dependent protein kinase catalytic subunit alpha OS=Homo sapiens GN=PRKACA PE=1 SV=2
LAP2B	P42167	111.35	11	45300	4	3	5	50670	Lamina-associated polypeptide 2 isoforms beta/gamma OS=Homo sapiens GN=TMPO PE=1 SV=2
LAP2A	P42166	111.35	7	45300	4	3	5	75492	Lamina-associated polypeptide 2 isoform alpha OS=Homo sapiens GN=TMPO PE=1 SV=2
PSA7	O14818	110.91	15	32700	3	2	4	27887	Proteasome subunit alpha type-7 OS=Homo sapiens GN=PSMA7 PE=1 SV=1
RUVB1	Q9Y265	110.56	12	14500	3	3	7	50228	RuvB-like 1 OS=Homo sapiens GN=RUVBL1 PE=1 SV=1
RFA2	P15927	110.26	13	73300	2	2	6	29247	Replication protein A 32 kDa subunit OS=Homo sapiens GN=RPA2 PE=1 SV=1
RBP56	Q92804	109.99	8	323	3	1	4	61830	TATA-binding protein-associated factor 2N OS=Homo sapiens GN=TAF15 PE=1 SV=1
RS19	P39019	109.88	30	42100	4	4	8	16060	40S ribosomal protein S19 OS=Homo sapiens GN=RPS19 PE=1 SV=2
ROA0	Q13151	109.82	12	23600	2	2	3	30841	Heterogeneous nuclear ribonucleoprotein A0 OS=Homo sapiens GN=HNRNPA0 PE=1 SV=1
EFHD2	Q96C19	108.66	14	16300	3	3	6	26697	EF-hand domain-containing protein D2 OS=Homo sapiens GN=EFHD2 PE=1 SV=1
LMNB1	P20700	108.1	10	30200	5	4	7	66408	Lamin-B1 OS=Homo sapiens GN=LMNB1 PE=1 SV=2
GAR1	Q9NY12	107.98	16	51500	3	3	11	22348	H/ACA ribonucleoprotein complex subunit 1 OS=Homo sapiens GN=GAR1 PE=1 SV=1
RL18	Q07020	107.94	14	37200	2	2	2	21634	60S ribosomal protein L18 OS=Homo sapiens GN=RPL18 PE=1 SV=2
DRG1	Q9Y295	107.93	13	20900	4	4	7	40542	Developmentally-regulated GTP-binding protein 1 OS=Homo sapiens GN=DRG1 PE=1 SV=1
RS26	P62854	107.61	37	21200	3	3	7	13015	40S ribosomal protein S26 OS=Homo sapiens GN=RPS26 PE=1 SV=3
SAHH	P23526	107.35	9	26400	3	2	4	47716	Adenosylhomocysteinase OS=Homo sapiens GN=AHCY PE=1 SV=4
PRDX2	P32119	107.23	20	15900	3	2	10	21892	Peroxiredoxin-2 OS=Homo sapiens GN=PRDX2 PE=1 SV=5
PSMD7	P51665	106.71	11	24600	2	2	4	37025	26S proteasome non-ATPase regulatory subunit 7 OS=Homo sapiens GN=PSMD7 PE=1 SV=2
EZRI	P15311	106.5	7	14500	3	3	3	69413	Ezrin OS=Homo sapiens GN=EZR PE=1 SV=4
SRRT	Q9BXP5	106.46	5	11100	3	3	4	100667	Serrate RNA effector molecule homolog OS=Homo sapiens GN=SRRT PE=1 SV=1
RL23	P62829	105.73	31	26000	3	3	5	14865	60S ribosomal protein L23 OS=Homo sapiens GN=RPL23 PE=1 SV=1
1433T	P27348	105.63	13	4640	3	1	10	27764	14-3-3 protein theta OS=Homo sapiens GN=YWHAQ PE=1 SV=1
AIFM1	O95831	105.62	7	14400	3	3	4	66901	Apoptosis-inducing factor 1 mitochondrial OS=Homo sapiens GN=AIFM1 PE=1 SV=1
ZC3HF	Q8WU90	105.19	9	25700	2	2	3	48603	Zinc finger CCCH domain-containing protein 15 OS=Homo sapiens GN=ZC3H15 PE=1 SV=1
RS27A	P62979	104.64	22	50600	2	2	6	17965	Ubiquitin-40S ribosomal protein S27a OS=Homo sapiens GN=RPS27A PE=1 SV=2
1433B	P31946	104.44	15	1450	3	1	9	28082	14-3-3 protein beta/alpha OS=Homo sapiens GN=YWHAB PE=1 SV=3
RL4	P36578	104.12	9	25500	3	3	6	47697	60S ribosomal protein L4 OS=Homo sapiens GN=RPL4 PE=1 SV=5
RL7	P18124	103.99	12	40300	2	2	5	29226	60S ribosomal protein L7 OS=Homo sapiens GN=RPL7 PE=1 SV=1
STAU1	O95793	103.95	7	25200	3	3	4	63182	Double-stranded RNA-binding protein Staufen homolog 1 OS=Homo sapiens GN=STAU1 PE=1 SV=2
GDIB	P50395	103.88	13	25800	5	4	6	50663	Rab GDP dissociation inhibitor beta OS=Homo sapiens GN=GDI2 PE=1 SV=2
PSD12	O00232	102.5	7	23400	3	3	5	52904	26S proteasome non-ATPase regulatory subunit 12 OS=Homo sapiens GN=PSMD12 PE=1 SV=3
PSA6	P60900	101.76	13	19600	2	2	7	27399	Proteasome subunit alpha type-6 OS=Homo sapiens GN=PSMA6 PE=1 SV=1
PROSC	O94903	101.61	16	44900	3	3	6	30344	Proline synthase co-transcribed bacterial homolog protein OS=Homo sapiens GN=PROSC PE=1 SV=1
ZYX	Q15942	101.53	7	35300	2	2	5	61277	Zyxin OS=Homo sapiens GN=ZYX PE=1 SV=1
ECHA	P40939	101.48	7	74500	4	4	5	83000	Trifunctional enzyme subunit alpha mitochondrial OS=Homo sapiens GN=HADHA PE=1 SV=2
MCM7	P33993	101.37	6	74000	3	3	4	81308	DNA replication licensing factor MCM7 OS=Homo sapiens GN=MCM7 PE=1 SV=4
THIO	P10599	101.08	31	56800	4	4	13	11737	Thioredoxin OS=Homo sapiens GN=TXN PE=1 SV=3
RS11	P62280	100.47	25	88200	3	3	6	18431	40S ribosomal protein S11 OS=Homo sapiens GN=RPS11 PE=1 SV=3
RS6	P62753	100.24	11	32500	2	2	4	28681	40S ribosomal protein S6 OS=Homo sapiens GN=RPS6 PE=1 SV=1
RUXE	P62304	100.1	29	9410	4	4	9	10804	Small nuclear ribonucleoprotein E OS=Homo sapiens GN=SNRPE PE=1 SV=1
STRAP	Q9Y3F4	99.5	11	25100	3	3	4	38438	Serine-threonine kinase receptor-associated protein OS=Homo sapiens GN=STRAP PE=1 SV=1
RCC2	Q9P258	99.39	3	8220	2	2	3	56085	Protein RCC2 OS=Homo sapiens GN=RCC2 PE=1 SV=2
CBX3	Q13185	99.32	38	45000	4	4	8	20811	Chromobox protein homolog 3 OS=Homo sapiens GN=CBX3 PE=1 SV=4
PSB1	P20618	98.79	23	58700	4	4	6	26489	Proteasome subunit beta type-1 OS=Homo sapiens GN=PSMB1 PE=1 SV=2
SYFA	Q9Y285	98.65	5	6030	2	2	3	57564	Phenylalanine--tRNA ligase alpha subunit OS=Homo sapiens GN=FARSA PE=1 SV=3
G3P	P04406	98.59	9	91800	2	2	5	36053	Glyceraldehyde-3-phosphate dehydrogenase OS=Homo sapiens GN=GAPDH PE=1 SV=3
NP1L4	Q99733	98.19	9	2920	3	1	7	42823	Nucleosome assembly protein 1-like 4 OS=Homo sapiens GN=NAP1L4 PE=1 SV=1
PSA4	P25789	97.63	13	17200	2	2	5	29484	Proteasome subunit alpha type-4 OS=Homo sapiens GN=PSMA4 PE=1 SV=1
1433F	Q04917	97.53	12	8610	3	1	9	28219	14-3-3 protein eta OS=Homo sapiens GN=YWHAH PE=1 SV=4
NDKB	P22392	97.45	19	45600	2	2	4	17298	Nucleoside diphosphate kinase B OS=Homo sapiens GN=NME2 PE=1 SV=1
NDKA	P15531	97.45	19	45600	2	2	4	17149	Nucleoside diphosphate kinase A OS=Homo sapiens GN=NME1 PE=1 SV=1
PSD13	Q9UNM6	96.06	10	13300	3	3	5	42946	26S proteasome non-ATPase regulatory subunit 13 OS=Homo sapiens GN=PSMD13 PE=1 SV=2
RM44	Q9H9J2	96.02	9	54900	2	2	4	37535	39S ribosomal protein L44 mitochondrial OS=Homo sapiens GN=MRPL44 PE=1 SV=1
SRC8	Q14247	95.17	9	26300	4	4	4	61586	Src substrate cortactin OS=Homo sapiens GN=CTTN PE=1 SV=2
PRPF3	O43395	94.93	4	27200	2	2	3	77529	U4/U6 small nuclear ribonucleoprotein Prp3 OS=Homo sapiens GN=PRPF3 PE=1 SV=2
PYR1	P27708	94.59	1	22400	3	3	6	242981	CAD protein OS=Homo sapiens GN=CAD PE=1 SV=3
K2C8	P05787	94.3	7	23600	3	3	4	53704	Keratin type II cytoskeletal 8 OS=Homo sapiens GN=KRT8 PE=1 SV=7
HDAC2	Q92769	94.29	6	35300	2	1	4	55364	Histone deacetylase 2 OS=Homo sapiens GN=HDAC2 PE=1 SV=2
WDR5	P61964	93.96	9	45100	2	2	3	36589	WD repeat-containing protein 5 OS=Homo sapiens GN=WDR5 PE=1 SV=1
RL14	P50914	93.1	10	7100	2	2	2	23432	60S ribosomal protein L14 OS=Homo sapiens GN=RPL14 PE=1 SV=4
SFR15	O95104	92.75	3	5370	2	2	3	125869	Splicing factor arginine/serine-rich 15 OS=Homo sapiens GN=SCAF4 PE=1 SV=3
IPYR	Q15181	92.66	13	23600	2	2	2	32660	Inorganic pyrophosphatase OS=Homo sapiens GN=PPA1 PE=1 SV=2
SND1	Q7KZF4	92.06	4	24600	2	2	3	101997	Staphylococcal nuclease domain-containing protein 1 OS=Homo sapiens GN=SND1 PE=1 SV=1
PRDX3	P30048	91.91	12	5630	3	2	4	27693	Thioredoxin-dependent peroxide reductase mitochondrial OS=Homo sapiens GN=PRDX3 PE=1 SV=3
ODO2	P36957	91.87	4	24000	2	2	3	48755	Dihydrolipoyllysine-residue succinyltransferase component of 2-oxoglutarate dehydrogenase complex mitochondrial OS=Homo sapiens GN=DLST PE=1 SV=4
PRDX4	Q13162	91.53	8	7020	3	1	7	30540	Peroxiredoxin-4 OS=Homo sapiens GN=PRDX4 PE=1 SV=1
DC1L1	Q9Y6G9	91.44	10	17500	4	3	4	56579	Cytoplasmic dynein 1 light intermediate chain 1 OS=Homo sapiens GN=DYNC1LI1 PE=1 SV=3
CLPX	O76031	91.24	4	12900	2	2	3	69224	ATP-dependent Clp protease ATP-binding subunit clpX-like mitochondrial OS=Homo sapiens GN=CLPX PE=1 SV=2
PRS10	P62333	90.92	7	24300	2	2	3	44173	26S protease regulatory subunit 10B OS=Homo sapiens GN=PSMC6 PE=1 SV=1
G3BP1	Q13283	89.67	13	32000	3	3	7	52164	Ras GTPase-activating protein-binding protein 1 OS=Homo sapiens GN=G3BP1 PE=1 SV=1
RL8	P62917	89.34	11	22400	2	2	6	28025	60S ribosomal protein L8 OS=Homo sapiens GN=RPL8 PE=1 SV=2
RL27	P61353	89.31	22	47600	2	2	5	15798	60S ribosomal protein L27 OS=Homo sapiens GN=RPL27 PE=1 SV=2
UBR4	Q5T4S7	89.02	1	30900	4	4	6	573849	E3 ubiquitin-protein ligase UBR4 OS=Homo sapiens GN=UBR4 PE=1 SV=1
MCA3	O43324	88.95	12	22400	2	2	8	19811	Eukaryotic translation elongation factor 1 epsilon-1 OS=Homo sapiens GN=EEF1E1 PE=1 SV=1
K2C5	P13647	88.72	6	8850	4	1	4	62378	Keratin type II cytoskeletal 5 OS=Homo sapiens GN=KRT5 PE=1 SV=3
MCM5	P33992	88.19	5	22500	3	3	3	82286	DNA replication licensing factor MCM5 OS=Homo sapiens GN=MCM5 PE=1 SV=5
PDIA1	P07237	88.13	5	28300	2	2	5	57116	Protein disulfide-isomerase OS=Homo sapiens GN=P4HB PE=1 SV=3
RS9	P46781	87.96	20	88800	4	4	9	22591	40S ribosomal protein S9 OS=Homo sapiens GN=RPS9 PE=1 SV=3
CAPR1	Q14444	87.56	3	14800	2	2	3	78366	Caprin-1 OS=Homo sapiens GN=CAPRIN1 PE=1 SV=2
MSH2	P43246	86.98	3	10600	2	2	2	104743	DNA mismatch repair protein Msh2 OS=Homo sapiens GN=MSH2 PE=1 SV=1
RBM14	Q96PK6	86.67	7	64500	5	5	10	69492	RNA-binding protein 14 OS=Homo sapiens GN=RBM14 PE=1 SV=2
PSA2	P25787	86.63	16	16600	3	2	6	25899	Proteasome subunit alpha type-2 OS=Homo sapiens GN=PSMA2 PE=1 SV=2
CBR1	P16152	86.53	12	16900	3	2	5	30375	Carbonyl reductase [NADPH] 1 OS=Homo sapiens GN=CBR1 PE=1 SV=3
FUBP2	Q92945	86.25	5	29200	3	3	5	73115	Far upstream element-binding protein 2 OS=Homo sapiens GN=KHSRP PE=1 SV=4
SERA	O43175	85.87	8	25900	3	3	5	56651	D-3-phosphoglycerate dehydrogenase OS=Homo sapiens GN=PHGDH PE=1 SV=4
RL19	P84098	85.7	9	76000	1	1	2	23466	60S ribosomal protein L19 OS=Homo sapiens GN=RPL19 PE=1 SV=1
PSA7L	Q8TAA3	85.25	11	0	2	1	4	28530	Proteasome subunit alpha type-7-like OS=Homo sapiens GN=PSMA8 PE=2 SV=3
LA	P05455	84.99	11	20300	3	3	4	46837	Lupus La protein OS=Homo sapiens GN=SSB PE=1 SV=2
CHTOP	Q9Y3Y2	84.55	12	35900	2	2	6	26397	Chromatin target of PRMT1 protein OS=Homo sapiens GN=CHTOP PE=1 SV=2
SMCE1	Q969G3	84.14	6	156000	2	2	3	46649	SWI/SNF-related matrix-associated actin-dependent regulator of chromatin subfamily E member 1 OS=Homo sapiens GN=SMARCE1 PE=1 SV=2
RL11	P62913	84.04	8	66800	1	1	3	20252	60S ribosomal protein L11 OS=Homo sapiens GN=RPL11 PE=1 SV=2
RM39	Q9NYK5	83.54	4	7070	1	1	3	38712	39S ribosomal protein L39 mitochondrial OS=Homo sapiens GN=MRPL39 PE=1 SV=3
RU17	P08621	83.53	8	23600	3	3	8	51557	U1 small nuclear ribonucleoprotein 70 kDa OS=Homo sapiens GN=SNRNP70 PE=1 SV=2
NSUN2	Q08J23	82.64	7	75500	4	3	5	86471	tRNA (cytosine(34)-C(5))-methyltransferase OS=Homo sapiens GN=NSUN2 PE=1 SV=2
DDX41	Q9UJV9	82.09	5	19100	2	2	2	69838	Probable ATP-dependent RNA helicase DDX41 OS=Homo sapiens GN=DDX41 PE=1 SV=2
ADT2	P05141	81.78	9	22300	3	3	4	32852	ADP/ATP translocase 2 OS=Homo sapiens GN=SLC25A5 PE=1 SV=7
RAN	P62826	81.09	15	76200	3	3	6	24423	GTP-binding nuclear protein Ran OS=Homo sapiens GN=RAN PE=1 SV=3
CNOT1	A5YKK6	80.87	2	6430	3	3	4	266937	CCR4-NOT transcription complex subunit 1 OS=Homo sapiens GN=CNOT1 PE=1 SV=2
KAP2	P13861	80.78	11	18200	3	3	3	45518	cAMP-dependent protein kinase type II-alpha regulatory subunit OS=Homo sapiens GN=PRKAR2A PE=1 SV=2
NPM3	O75607	80.67	9	19100	1	1	4	19344	Nucleoplasmin-3 OS=Homo sapiens GN=NPM3 PE=1 SV=3
PSA1	P25786	80.33	12	26600	2	2	5	29556	Proteasome subunit alpha type-1 OS=Homo sapiens GN=PSMA1 PE=1 SV=1
LARP4	Q71RC2	79.96	5	17600	2	2	3	80596	La-related protein 4 OS=Homo sapiens GN=LARP4 PE=1 SV=3
FA98B	Q52LJ0	79.34	8	32100	2	2	3	37191	Protein FAM98B OS=Homo sapiens GN=FAM98B PE=1 SV=1
PSD11	O00231	79.32	7	18000	2	2	3	47464	26S proteasome non-ATPase regulatory subunit 11 OS=Homo sapiens GN=PSMD11 PE=1 SV=3
RL36	Q9Y3U8	79.3	12	14300	2	2	4	12254	60S ribosomal protein L36 OS=Homo sapiens GN=RPL36 PE=1 SV=3
DDX23	Q9BUQ8	78.9	4	23300	2	2	2	95583	Probable ATP-dependent RNA helicase DDX23 OS=Homo sapiens GN=DDX23 PE=1 SV=3
CWC27	Q6UX04	78.89	7	5180	3	2	3	53847	Peptidyl-prolyl cis-trans isomerase CWC27 homolog OS=Homo sapiens GN=CWC27 PE=1 SV=1
PA2G4	Q9UQ80	78.09	4	14800	1	1	2	43787	Proliferation-associated protein 2G4 OS=Homo sapiens GN=PA2G4 PE=1 SV=3
PRP16	Q92620	77.94	3	6470	2	2	3	140502	Pre-mRNA-splicing factor ATP-dependent RNA helicase PRP16 OS=Homo sapiens GN=DHX38 PE=1 SV=2
SNRPA	P09012	77.93	10	31200	2	1	3	31280	U1 small nuclear ribonucleoprotein A OS=Homo sapiens GN=SNRPA PE=1 SV=3
SMC1A	Q14683	77.92	4	12600	3	3	3	143233	Structural maintenance of chromosomes protein 1A OS=Homo sapiens GN=SMC1A PE=1 SV=2
RL21	P46778	77.7	21	31600	2	2	3	18565	60S ribosomal protein L21 OS=Homo sapiens GN=RPL21 PE=1 SV=2
SNUT1	O43290	77.41	5	49200	3	3	4	90255	U4/U6.U5 tri-snRNP-associated protein 1 OS=Homo sapiens GN=SART1 PE=1 SV=1
BCLF1	Q9NYF8	76.4	2	72300	1	1	4	106122	Bcl-2-associated transcription factor 1 OS=Homo sapiens GN=BCLAF1 PE=1 SV=2
KPRB	O60256	76.07	8	23600	2	2	2	40926	Phosphoribosyl pyrophosphate synthase-associated protein 2 OS=Homo sapiens GN=PRPSAP2 PE=1 SV=1
U2AF2	P26368	75.58	7	41500	2	2	3	53501	Splicing factor U2AF 65 kDa subunit OS=Homo sapiens GN=U2AF2 PE=1 SV=4
RL27A	P46776	75.26	14	9110	2	2	4	16561	60S ribosomal protein L27a OS=Homo sapiens GN=RPL27A PE=1 SV=2
RL24	P83731	75.22	14	37700	2	2	2	17779	60S ribosomal protein L24 OS=Homo sapiens GN=RPL24 PE=1 SV=1
COF1	P23528	74.34	19	142000	3	3	5	18502	Cofilin-1 OS=Homo sapiens GN=CFL1 PE=1 SV=3
MCM3	P25205	74.16	6	23300	4	4	4	90981	DNA replication licensing factor MCM3 OS=Homo sapiens GN=MCM3 PE=1 SV=3
OGT1	O15294	74.02	3	23200	2	2	2	116924	UDP-N-acetylglucosamine--peptide N-acetylglucosaminyltransferase 110 kDa subunit OS=Homo sapiens GN=OGT PE=1 SV=3
FLII	Q13045	73.81	2	11600	2	2	3	144751	Protein flightless-1 homolog OS=Homo sapiens GN=FLII PE=1 SV=2
RS21	P63220	73.59	18	8960	1	1	2	9111	40S ribosomal protein S21 OS=Homo sapiens GN=RPS21 PE=1 SV=1
SF3B4	Q15427	73.16	3	39400	1	1	4	44386	Splicing factor 3B subunit 4 OS=Homo sapiens GN=SF3B4 PE=1 SV=1
MBD3	O95983	72.9	5	4240	1	1	2	32844	Methyl-CpG-binding domain protein 3 OS=Homo sapiens GN=MBD3 PE=1 SV=1
RFA3	P35244	72.78	7	8410	2	2	5	13569	Replication protein A 14 kDa subunit OS=Homo sapiens GN=RPA3 PE=1 SV=1
RUXG	P62308	72.47	24	6670	3	2	3	8496	Small nuclear ribonucleoprotein G OS=Homo sapiens GN=SNRPG PE=1 SV=1
RUXGL	A8MWD9	72.47	17	6670	2	2	2	8544	Putative small nuclear ribonucleoprotein G-like protein 15 OS=Homo sapiens GN=SNRPGP15 PE=5 SV=2
MOV10	Q9HCE1	71.78	2	23900	1	1	1	113671	Putative helicase MOV-10 OS=Homo sapiens GN=MOV10 PE=1 SV=2
PESC	O00541	71.77	5	306	2	2	2	68003	Pescadillo homolog OS=Homo sapiens GN=PES1 PE=1 SV=1
PSDE	O00487	71.65	5	31800	1	1	2	34577	26S proteasome non-ATPase regulatory subunit 14 OS=Homo sapiens GN=PSMD14 PE=1 SV=1
NTM1A	Q9BV86	71.37	7	23600	1	1	7	25387	N-terminal Xaa-Pro-Lys N-methyltransferase 1 OS=Homo sapiens GN=NTMT1 PE=1 SV=3
ALDOA	P04075	71.08	5	19900	1	1	2	39420	Fructose-bisphosphate aldolase A OS=Homo sapiens GN=ALDOA PE=1 SV=2
LSM5	Q9Y4Y9	71.01	46	8620	2	2	2	9937	U6 snRNA-associated Sm-like protein LSm5 OS=Homo sapiens GN=LSM5 PE=1 SV=3
RBM39	Q14498	70.98	5	10100	2	2	2	59380	RNA-binding protein 39 OS=Homo sapiens GN=RBM39 PE=1 SV=2
HNRH3	P31942	70.62	8	0	2	2	3	36926	Heterogeneous nuclear ribonucleoprotein H3 OS=Homo sapiens GN=HNRNPH3 PE=1 SV=2
RS24	P62847	70.22	11	5150	1	1	2	15423	40S ribosomal protein S24 OS=Homo sapiens GN=RPS24 PE=1 SV=1
KIF2A	O00139	70.15	3	3770	2	2	2	79955	Kinesin-like protein KIF2A OS=Homo sapiens GN=KIF2A PE=1 SV=3
RM11	Q9Y3B7	69.47	16	12100	2	2	3	20683	39S ribosomal protein L11 mitochondrial OS=Homo sapiens GN=MRPL11 PE=1 SV=1
DCTN5	Q9BTE1	69.24	12	8710	2	2	4	20127	Dynactin subunit 5 OS=Homo sapiens GN=DCTN5 PE=1 SV=1
PUR2	P22102	68.91	2	2580	2	2	2	107767	Trifunctional purine biosynthetic protein adenosine-3 OS=Homo sapiens GN=GART PE=1 SV=1
RL38	P63173	68.71	19	25800	1	1	1	8218	60S ribosomal protein L38 OS=Homo sapiens GN=RPL38 PE=1 SV=2
CSN3	Q9UNS2	68.54	4	47400	2	2	3	47873	COP9 signalosome complex subunit 3 OS=Homo sapiens GN=COPS3 PE=1 SV=3
BAF	O75531	67.9	27	9410	1	1	2	10059	Barrier-to-autointegration factor OS=Homo sapiens GN=BANF1 PE=1 SV=1
CMBL	Q96DG6	67.82	9	33200	2	2	5	28048	Carboxymethylenebutenolidase homolog OS=Homo sapiens GN=CMBL PE=1 SV=1
PRC2C	Q9Y520	67.46	1	4040	2	2	2	316911	Protein PRRC2C OS=Homo sapiens GN=PRRC2C PE=1 SV=4
LMNB2	Q03252	67.17	4	4570	2	2	2	69948	Lamin-B2 OS=Homo sapiens GN=LMNB2 PE=1 SV=4
GCN1	Q92616	66.92	1	1110	3	1	3	292756	eIF-2-alpha kinase activator GCN1 OS=Homo sapiens GN=GCN1 PE=1 SV=6
RM04	Q9BYD3	66.83	5	3480	1	1	1	34919	39S ribosomal protein L4 mitochondrial OS=Homo sapiens GN=MRPL4 PE=1 SV=1
PSME3	P61289	66.79	6	5210	1	1	1	29506	Proteasome activator complex subunit 3 OS=Homo sapiens GN=PSME3 PE=1 SV=1
DDX1	Q92499	66.48	5	6870	2	2	2	82432	ATP-dependent RNA helicase DDX1 OS=Homo sapiens GN=DDX1 PE=1 SV=2
IRS4	O14654	66.26	2	8630	1	1	2	133767	Insulin receptor substrate 4 OS=Homo sapiens GN=IRS4 PE=1 SV=1
IPO5	O00410	65.97	2	6590	1	1	1	123630	Importin-5 OS=Homo sapiens GN=IPO5 PE=1 SV=4
IF4E	P06730	65.57	6	17800	1	1	2	25097	Eukaryotic translation initiation factor 4E OS=Homo sapiens GN=EIF4E PE=1 SV=2
RENT1	Q92900	65.5	2	5460	1	1	2	124345	Regulator of nonsense transcripts 1 OS=Homo sapiens GN=UPF1 PE=1 SV=2
ZC3HE	Q6PJT7	65.41	4	6250	2	2	3	82876	Zinc finger CCCH domain-containing protein 14 OS=Homo sapiens GN=ZC3H14 PE=1 SV=1
FMR1	Q06787	65.39	2	0	1	1	1	71175	Synaptic functional regulator FMR1 OS=Homo sapiens GN=FMR1 PE=1 SV=1
RL23A	P62750	65.33	8	26900	1	1	3	17695	60S ribosomal protein L23a OS=Homo sapiens GN=RPL23A PE=1 SV=1
RPAC1	O15160	65.11	6	6460	1	1	1	39250	DNA-directed RNA polymerases I and III subunit RPAC1 OS=Homo sapiens GN=POLR1C PE=1 SV=1
IF5	P55010	65.07	3	0	1	1	1	49223	Eukaryotic translation initiation factor 5 OS=Homo sapiens GN=EIF5 PE=1 SV=2
RU2B	P08579	64.95	11	23900	2	1	2	25486	U2 small nuclear ribonucleoprotein B'' OS=Homo sapiens GN=SNRPB2 PE=1 SV=1
HNRLL	Q8WVV9	64.64	5	6750	2	1	4	60083	Heterogeneous nuclear ribonucleoprotein L-like OS=Homo sapiens GN=HNRNPLL PE=1 SV=1
DYL1	P63167	63.99	25	10400	1	1	1	10366	Dynein light chain 1 cytoplasmic OS=Homo sapiens GN=DYNLL1 PE=1 SV=1
NCBP1	Q09161	63.86	3	33100	2	2	3	91839	Nuclear cap-binding protein subunit 1 OS=Homo sapiens GN=NCBP1 PE=1 SV=1
ADDA	P35611	63.71	5	48900	3	3	3	80955	Alpha-adducin OS=Homo sapiens GN=ADD1 PE=1 SV=2
EXOS6	Q5RKV6	63.65	6	1620	1	1	1	28235	Exosome complex component MTR3 OS=Homo sapiens GN=EXOSC6 PE=1 SV=1
CHERP	Q8IWX8	63.61	5	16400	3	3	4	103702	Calcium homeostasis endoplasmic reticulum protein OS=Homo sapiens GN=CHERP PE=1 SV=3
RANB9	Q96S59	63.3	2	0	1	1	1	77847	Ran-binding protein 9 OS=Homo sapiens GN=RANBP9 PE=1 SV=1
P4HA1	P13674	63.14	4	5250	2	1	2	61049	Prolyl 4-hydroxylase subunit alpha-1 OS=Homo sapiens GN=P4HA1 PE=1 SV=2
CPSF3	Q9UKF6	63.01	3	11300	2	2	3	77486	Cleavage and polyadenylation specificity factor subunit 3 OS=Homo sapiens GN=CPSF3 PE=1 SV=1
RL26	P61254	62.93	11	28900	2	2	4	17258	60S ribosomal protein L26 OS=Homo sapiens GN=RPL26 PE=1 SV=1
RL26L	Q9UNX3	62.93	11	28900	2	2	4	17256	60S ribosomal protein L26-like 1 OS=Homo sapiens GN=RPL26L1 PE=1 SV=1
SMD2	P62316	62.56	16	15400	1	1	1	13527	Small nuclear ribonucleoprotein Sm D2 OS=Homo sapiens GN=SNRPD2 PE=1 SV=1
C1TM	Q6UB35	62.27	1	8740	1	1	1	105790	Monofunctional C1-tetrahydrofolate synthase mitochondrial OS=Homo sapiens GN=MTHFD1L PE=1 SV=1
IMA3	O00629	61.74	4	1820	1	1	1	57887	Importin subunit alpha-3 OS=Homo sapiens GN=KPNA4 PE=1 SV=1
DNJA1	P31689	61.65	7	32400	2	2	3	44868	DnaJ homolog subfamily A member 1 OS=Homo sapiens GN=DNAJA1 PE=1 SV=2
K1C14	P02533	61.5	3	2190	1	1	2	51562	Keratin type I cytoskeletal 14 OS=Homo sapiens GN=KRT14 PE=1 SV=4
LGMN	Q99538	61.41	4	6260	1	1	1	49411	Legumain OS=Homo sapiens GN=LGMN PE=1 SV=1
DNJC8	O75937	61.17	7	18000	1	1	1	29842	DnaJ homolog subfamily C member 8 OS=Homo sapiens GN=DNAJC8 PE=1 SV=2
ACAP2	Q15057	61.06	6	5000	2	2	2	88029	Arf-GAP with coiled-coil ANK repeat and PH domain-containing protein 2 OS=Homo sapiens GN=ACAP2 PE=1 SV=3
RUXF	P62306	60.86	15	0	1	1	3	9725	Small nuclear ribonucleoprotein F OS=Homo sapiens GN=SNRPF PE=1 SV=1
SRP14	P37108	60.84	10	3000	1	1	2	14570	Signal recognition particle 14 kDa protein OS=Homo sapiens GN=SRP14 PE=1 SV=2
STML2	Q9UJZ1	60.4	4	1990	1	1	1	38534	Stomatin-like protein 2 mitochondrial OS=Homo sapiens GN=STOML2 PE=1 SV=1
P66B	Q8WXI9	60.34	3	13700	1	1	2	65261	Transcriptional repressor p66-beta OS=Homo sapiens GN=GATAD2B PE=1 SV=1
ARP2	P61160	60.22	3	3440	1	1	1	44761	Actin-related protein 2 OS=Homo sapiens GN=ACTR2 PE=1 SV=1
MAEA	Q7L5Y9	59.88	7	1080	2	1	2	45287	Macrophage erythroblast attacher OS=Homo sapiens GN=MAEA PE=1 SV=1
NXF1	Q9UBU9	59.77	2	2490	1	1	1	70182	Nuclear RNA export factor 1 OS=Homo sapiens GN=NXF1 PE=1 SV=1
RL10	P27635	59.62	7	10800	1	1	2	24604	60S ribosomal protein L10 OS=Homo sapiens GN=RPL10 PE=1 SV=4
GRWD1	Q9BQ67	59.61	4	4100	1	1	1	49419	Glutamate-rich WD repeat-containing protein 1 OS=Homo sapiens GN=GRWD1 PE=1 SV=1
NKRF	O15226	59.35	2	5570	1	1	1	77673	NF-kappa-B-repressing factor OS=Homo sapiens GN=NKRF PE=1 SV=2
PPIL1	Q9Y3C6	59.33	10	7730	1	1	1	18237	Peptidyl-prolyl cis-trans isomerase-like 1 OS=Homo sapiens GN=PPIL1 PE=1 SV=1
KAD2	P54819	59.09	5	0	1	1	1	26478	Adenylate kinase 2 mitochondrial OS=Homo sapiens GN=AK2 PE=1 SV=2
TADBP	Q13148	58.89	9	15700	2	2	2	44740	TAR DNA-binding protein 43 OS=Homo sapiens GN=TARDBP PE=1 SV=1
CYBP	Q9HB71	58.53	6	5900	1	1	1	26210	Calcyclin-binding protein OS=Homo sapiens GN=CACYBP PE=1 SV=2
RED	Q13123	58.44	4	7700	1	1	1	65602	Protein Red OS=Homo sapiens GN=IK PE=1 SV=3
SKP1	P63208	58.32	7	12400	1	1	2	18658	S-phase kinase-associated protein 1 OS=Homo sapiens GN=SKP1 PE=1 SV=2
PTMA	P06454	58.29	13	33100	1	1	1	12203	Prothymosin alpha OS=Homo sapiens GN=PTMA PE=1 SV=2
COPZ1	P61923	58.05	8	3130	1	1	1	20198	Coatomer subunit zeta-1 OS=Homo sapiens GN=COPZ1 PE=1 SV=1
TWF1	Q12792	57.8	4	26100	1	1	2	40283	Twinfilin-1 OS=Homo sapiens GN=TWF1 PE=1 SV=3
AP3D1	O14617	57.32	2	2310	1	1	2	130158	AP-3 complex subunit delta-1 OS=Homo sapiens GN=AP3D1 PE=1 SV=1
NUDC	Q9Y266	57.22	5	4330	1	1	2	38243	Nuclear migration protein nudC OS=Homo sapiens GN=NUDC PE=1 SV=1
RRBP1	Q9P2E9	57.17	2	12400	2	2	3	152472	Ribosome-binding protein 1 OS=Homo sapiens GN=RRBP1 PE=1 SV=4
NOP2	P46087	56.88	2	14200	1	1	2	89302	Probable 28S rRNA (cytosine(4447)-C(5))-methyltransferase OS=Homo sapiens GN=NOP2 PE=1 SV=2
RL13A	P40429	56.77	11	0	2	2	2	23577	60S ribosomal protein L13a OS=Homo sapiens GN=RPL13A PE=1 SV=2
R13P3	Q6NVV1	56.77	11	0	1	1	1	12135	Putative 60S ribosomal protein L13a protein RPL13AP3 OS=Homo sapiens GN=RPL13AP3 PE=5 SV=1
DAPLE	Q9P219	56.66	1	3950	2	2	2	228228	Protein Daple OS=Homo sapiens GN=CCDC88C PE=1 SV=3
RBM6	P78332	56.3	2	700	2	1	3	128644	RNA-binding protein 6 OS=Homo sapiens GN=RBM6 PE=1 SV=5
TNR6B	Q9UPQ9	56.14	1	4310	1	1	2	194001	Trinucleotide repeat-containing gene 6B protein OS=Homo sapiens GN=TNRC6B PE=1 SV=4
U2AF4	Q8WU68	55.99	5	2450	1	1	2	25744	Splicing factor U2AF 26 kDa subunit OS=Homo sapiens GN=U2AF1L4 PE=1 SV=2
U2AF5	P0DN76	55.99	5	2450	1	1	2	27872	Splicing factor U2AF 35 kDa subunit-like protein OS=Homo sapiens GN=U2AF1L5 PE=1 SV=1
U2AF1	Q01081	55.99	5	2450	1	1	2	27872	Splicing factor U2AF 35 kDa subunit OS=Homo sapiens GN=U2AF1 PE=1 SV=3
RL18A	Q02543	55.93	7	35400	1	1	1	20762	60S ribosomal protein L18a OS=Homo sapiens GN=RPL18A PE=1 SV=2
GTF2I	P78347	55.59	2	4970	1	1	1	112416	General transcription factor II-I OS=Homo sapiens GN=GTF2I PE=1 SV=2
RBM25	P49756	55.24	2	0	1	1	1	100186	RNA-binding protein 25 OS=Homo sapiens GN=RBM25 PE=1 SV=3
ZCCHV	Q7Z2W4	55.09	3	38600	2	2	2	101431	Zinc finger CCCH-type antiviral protein 1 OS=Homo sapiens GN=ZC3HAV1 PE=1 SV=3
LRRF1	Q32MZ4	54.76	2	0	1	1	1	89253	Leucine-rich repeat flightless-interacting protein 1 OS=Homo sapiens GN=LRRFIP1 PE=1 SV=2
IPO7	O95373	54.74	1	2910	1	1	3	119516	Importin-7 OS=Homo sapiens GN=IPO7 PE=1 SV=1
IMA4	O00505	54.2	2	5160	1	1	2	57811	Importin subunit alpha-4 OS=Homo sapiens GN=KPNA3 PE=1 SV=2
EMD	P50402	53.65	7	2310	1	1	1	28994	Emerin OS=Homo sapiens GN=EMD PE=1 SV=1
CND2	Q15003	53.49	2	13400	1	1	1	82563	Condensin complex subunit 2 OS=Homo sapiens GN=NCAPH PE=1 SV=3
COPB	P53618	53.18	1	4320	1	1	3	107142	Coatomer subunit beta OS=Homo sapiens GN=COPB1 PE=1 SV=3
SRRM2	Q9UQ35	53.12	1	33300	2	2	2	299616	Serine/arginine repetitive matrix protein 2 OS=Homo sapiens GN=SRRM2 PE=1 SV=2
BAG2	O95816	53.06	5	3810	1	1	2	23772	BAG family molecular chaperone regulator 2 OS=Homo sapiens GN=BAG2 PE=1 SV=1
RT27	Q92552	52.7	3	0	1	1	1	47611	28S ribosomal protein S27 mitochondrial OS=Homo sapiens GN=MRPS27 PE=1 SV=3
RS27	P42677	52.35	15	4400	1	1	1	9461	40S ribosomal protein S27 OS=Homo sapiens GN=RPS27 PE=1 SV=3
RS27L	Q71UM5	52.35	15	4400	1	1	1	9477	40S ribosomal protein S27-like OS=Homo sapiens GN=RPS27L PE=1 SV=3
PTBP3	O95758	51.59	5	2060	2	1	3	59690	Polypyrimidine tract-binding protein 3 OS=Homo sapiens GN=PTBP3 PE=1 SV=2
ACPM	O14561	51.56	10	6080	1	1	1	17417	Acyl carrier protein mitochondrial OS=Homo sapiens GN=NDUFAB1 PE=1 SV=3
FUBP3	Q96I24	51.36	2	6180	1	1	2	61640	Far upstream element-binding protein 3 OS=Homo sapiens GN=FUBP3 PE=1 SV=2
DLRB1	Q9NP97	51.22	12	4340	1	1	2	10922	Dynein light chain roadblock-type 1 OS=Homo sapiens GN=DYNLRB1 PE=1 SV=3
DLRB2	Q8TF09	51.22	12	4340	1	1	2	10855	Dynein light chain roadblock-type 2 OS=Homo sapiens GN=DYNLRB2 PE=1 SV=1
ARF3	P61204	51.19	10	2630	1	1	1	20601	ADP-ribosylation factor 3 OS=Homo sapiens GN=ARF3 PE=1 SV=2
ARF1	P84077	51.19	10	2630	1	1	1	20697	ADP-ribosylation factor 1 OS=Homo sapiens GN=ARF1 PE=1 SV=2
CPSF2	Q9P2I0	49.55	2	1300	1	1	1	88487	Cleavage and polyadenylation specificity factor subunit 2 OS=Homo sapiens GN=CPSF2 PE=1 SV=2
SMRC1	Q92922	49.23	1	7910	1	1	1	122867	SWI/SNF complex subunit SMARCC1 OS=Homo sapiens GN=SMARCC1 PE=1 SV=3
SMRC2	Q8TAQ2	49.23	1	7910	1	1	1	132879	SWI/SNF complex subunit SMARCC2 OS=Homo sapiens GN=SMARCC2 PE=1 SV=1
INF2	Q27J81	48.48	1	717	1	1	1	135624	Inverted formin-2 OS=Homo sapiens GN=INF2 PE=1 SV=2
GRSF1	Q12849	48.46	4	3500	1	1	1	53126	G-rich sequence factor 1 OS=Homo sapiens GN=GRSF1 PE=1 SV=3
VIGLN	Q00341	48.35	1	3630	1	1	1	141455	Vigilin OS=Homo sapiens GN=HDLBP PE=1 SV=2
MPP5	Q8N3R9	48.22	2	775	1	1	1	77294	MAGUK p55 subfamily member 5 OS=Homo sapiens GN=MPP5 PE=1 SV=3
LAR4B	Q92615	48.02	2	1690	1	1	1	80552	La-related protein 4B OS=Homo sapiens GN=LARP4B PE=1 SV=3
E41L3	Q9Y2J2	46.29	1	6540	1	1	1	120677	Band 4.1-like protein 3 OS=Homo sapiens GN=EPB41L3 PE=1 SV=2
DHX36	Q9H2U1	46.24	1	476	1	1	1	114760	ATP-dependent RNA helicase DHX36 OS=Homo sapiens GN=DHX36 PE=1 SV=2
TF3C1	Q12789	46.18	1	45000	1	1	1	238873	General transcription factor 3C polypeptide 1 OS=Homo sapiens GN=GTF3C1 PE=1 SV=4
RS30	P62861	46.13	17	6130	1	1	1	6648	40S ribosomal protein S30 OS=Homo sapiens GN=FAU PE=1 SV=1
GBB1	P62873	45.64	4	0	1	1	1	37377	Guanine nucleotide-binding protein G(I)/G(S)/G(T) subunit beta-1 OS=Homo sapiens GN=GNB1 PE=1 SV=3
DDX20	Q9UHI6	45.45	3	2000	1	1	1	92241	Probable ATP-dependent RNA helicase DDX20 OS=Homo sapiens GN=DDX20 PE=1 SV=2
CYTSA	Q69YQ0	45.23	1	8710	1	1	1	124602	Cytospin-A OS=Homo sapiens GN=SPECC1L PE=1 SV=2
RM48	Q96GC5	45.19	6	6940	1	1	1	23935	39S ribosomal protein L48 mitochondrial OS=Homo sapiens GN=MRPL48 PE=1 SV=2
ZBT24	O43167	45.01	2	3580	1	1	1	78282	Zinc finger and BTB domain-containing protein 24 OS=Homo sapiens GN=ZBTB24 PE=1 SV=2
PSB4	P28070	44.78	9	2620	1	1	2	29204	Proteasome subunit beta type-4 OS=Homo sapiens GN=PSMB4 PE=1 SV=4
NEMF	O60524	44.68	1	565	1	1	1	122954	Nuclear export mediator factor NEMF OS=Homo sapiens GN=NEMF PE=1 SV=4
ARPC3	O15145	44.59	6	2700	1	1	2	20547	Actin-related protein 2/3 complex subunit 3 OS=Homo sapiens GN=ARPC3 PE=1 SV=3
P4HA2	O15460	44.47	4	5640	1	1	1	60902	Prolyl 4-hydroxylase subunit alpha-2 OS=Homo sapiens GN=P4HA2 PE=1 SV=1
TEBP	Q15185	44.27	8	6380	1	1	3	18697	Prostaglandin E synthase 3 OS=Homo sapiens GN=PTGES3 PE=1 SV=1
2019-09-02	Q15019	44.26	3	2080	1	1	1	41487	Septin-2 OS=Homo sapiens GN=SEPT2 PE=1 SV=1
THOC3	Q96J01	44.18	3	5410	1	1	2	38772	THO complex subunit 3 OS=Homo sapiens GN=THOC3 PE=1 SV=1
LC7L2	Q9Y383	43.98	4	0	1	1	1	46514	Putative RNA-binding protein Luc7-like 2 OS=Homo sapiens GN=LUC7L2 PE=1 SV=2
H33	P84243	43.89	8	21800	1	1	1	15328	Histone H3.3 OS=Homo sapiens GN=H3F3A PE=1 SV=2
H32	Q71DI3	43.89	8	21800	1	1	1	15388	Histone H3.2 OS=Homo sapiens GN=HIST2H3A PE=1 SV=3
H31T	Q16695	43.89	8	21800	1	1	1	15508	Histone H3.1t OS=Homo sapiens GN=HIST3H3 PE=1 SV=3
H31	P68431	43.89	8	21800	1	1	1	15404	Histone H3.1 OS=Homo sapiens GN=HIST1H3A PE=1 SV=2
EXOS4	Q9NPD3	43.62	5	6730	1	1	3	26383	Exosome complex component RRP41 OS=Homo sapiens GN=EXOSC4 PE=1 SV=3
ZC11A	O75152	43.38	1	2700	1	1	1	89131	Zinc finger CCCH domain-containing protein 11A OS=Homo sapiens GN=ZC3H11A PE=1 SV=3
SET	Q01105	43.34	3	0	1	1	1	33489	Protein SET OS=Homo sapiens GN=SET PE=1 SV=3
SETLP	P0DME0	43.34	3	0	1	1	1	34882	Protein SETSIP OS=Homo sapiens GN=SETSIP PE=1 SV=1
F120A	Q9NZB2	43.16	1	24200	1	1	1	121888	Constitutive coactivator of PPAR-gamma-like protein 1 OS=Homo sapiens GN=FAM120A PE=1 SV=2
PSB7	Q99436	43.05	7	13100	1	1	2	29965	Proteasome subunit beta type-7 OS=Homo sapiens GN=PSMB7 PE=1 SV=1
SMRD3	Q6STE5	42.5	4	5840	1	1	1	55016	SWI/SNF-related matrix-associated actin-dependent regulator of chromatin subfamily D member 3 OS=Homo sapiens GN=SMARCD3 PE=1 SV=1
SMRD1	Q96GM5	42.5	3	5840	1	1	1	58233	SWI/SNF-related matrix-associated actin-dependent regulator of chromatin subfamily D member 1 OS=Homo sapiens GN=SMARCD1 PE=1 SV=2
RANG	P43487	42.46	5	9540	1	1	3	23310	Ran-specific GTPase-activating protein OS=Homo sapiens GN=RANBP1 PE=1 SV=1
IMDH2	P12268	42.35	4	6200	1	1	1	55805	Inosine-5'-monophosphate dehydrogenase 2 OS=Homo sapiens GN=IMPDH2 PE=1 SV=2
LDHA	P00338	42.31	3	7250	1	1	3	36689	L-lactate dehydrogenase A chain OS=Homo sapiens GN=LDHA PE=1 SV=2
SSBP	Q04837	42.11	8	0	1	1	2	17260	Single-stranded DNA-binding protein mitochondrial OS=Homo sapiens GN=SSBP1 PE=1 SV=1
H2AZ	P0C0S5	42.05	7	20600	1	1	4	13553	Histone H2A.Z OS=Homo sapiens GN=H2AFZ PE=1 SV=2
H2A1H	Q96KK5	42.05	7	20600	1	1	4	13906	Histone H2A type 1-H OS=Homo sapiens GN=HIST1H2AH PE=1 SV=3
H2AV	Q71UI9	42.05	7	20600	1	1	4	13509	Histone H2A.V OS=Homo sapiens GN=H2AFV PE=1 SV=3
H2A1J	Q99878	42.05	7	20600	1	1	4	13936	Histone H2A type 1-J OS=Homo sapiens GN=HIST1H2AJ PE=1 SV=3
H2AJ	Q9BTM1	42.05	7	20600	1	1	4	14019	Histone H2A.J OS=Homo sapiens GN=H2AFJ PE=1 SV=1
H2A2C	Q16777	42.05	7	20600	1	1	4	13988	Histone H2A type 2-C OS=Homo sapiens GN=HIST2H2AC PE=1 SV=4
H2A1D	P20671	42.05	7	20600	1	1	4	14107	Histone H2A type 1-D OS=Homo sapiens GN=HIST1H2AD PE=1 SV=2
H2A2A	Q6FI13	42.05	7	20600	1	1	4	14095	Histone H2A type 2-A OS=Homo sapiens GN=HIST2H2AA3 PE=1 SV=3
H2A2B	Q8IUE6	42.05	7	20600	1	1	4	13995	Histone H2A type 2-B OS=Homo sapiens GN=HIST2H2AB PE=1 SV=3
H2A1C	Q93077	42.05	7	20600	1	1	4	14105	Histone H2A type 1-C OS=Homo sapiens GN=HIST1H2AC PE=1 SV=3
H2A1B	P04908	42.05	7	20600	1	1	4	14135	Histone H2A type 1-B/E OS=Homo sapiens GN=HIST1H2AB PE=1 SV=2
H2A1	P0C0S8	42.05	7	20600	1	1	4	14091	Histone H2A type 1 OS=Homo sapiens GN=HIST1H2AG PE=1 SV=2
H2A3	Q7L7L0	42.05	7	20600	1	1	4	14121	Histone H2A type 3 OS=Homo sapiens GN=HIST3H2A PE=1 SV=3
H2A1A	Q96QV6	42.05	7	20600	1	1	4	14233	Histone H2A type 1-A OS=Homo sapiens GN=HIST1H2AA PE=1 SV=3
H2AX	P16104	42.05	6	20600	1	1	4	15145	Histone H2AX OS=Homo sapiens GN=H2AFX PE=1 SV=2
AHNK	Q09666	41.98	1	308000	5	3	6	629114	Neuroblast differentiation-associated protein AHNAK OS=Homo sapiens GN=AHNAK PE=1 SV=2
PP6R3	Q5H9R7	41.14	3	2080	1	1	1	97669	Serine/threonine-protein phosphatase 6 regulatory subunit 3 OS=Homo sapiens GN=PPP6R3 PE=1 SV=2
GOGA3	Q08378	40.94	1	7590	1	1	1	167354	Golgin subfamily A member 3 OS=Homo sapiens GN=GOLGA3 PE=1 SV=2
DHX29	Q7Z478	40.86	2	31400	3	2	5	155235	ATP-dependent RNA helicase DHX29 OS=Homo sapiens GN=DHX29 PE=1 SV=2
TSYL1	Q9H0U9	40.33	5	516	1	1	1	49192	Testis-specific Y-encoded-like protein 1 OS=Homo sapiens GN=TSPYL1 PE=1 SV=3
RPB2	P30876	39.87	1	2800	1	1	1	133896	DNA-directed RNA polymerase II subunit RPB2 OS=Homo sapiens GN=POLR2B PE=1 SV=1
PDIP3	Q9BY77	39.81	2	2760	1	1	1	46089	Polymerase delta-interacting protein 3 OS=Homo sapiens GN=POLDIP3 PE=1 SV=2
MYPT1	O14974	39.72	2	3350	2	2	2	115281	Protein phosphatase 1 regulatory subunit 12A OS=Homo sapiens GN=PPP1R12A PE=1 SV=1
EXOSX	Q01780	39.54	1	4470	1	1	1	100831	Exosome component 10 OS=Homo sapiens GN=EXOSC10 PE=1 SV=2
DJC10	Q8IXB1	39.22	2	1850	1	1	2	91080	DnaJ homolog subfamily C member 10 OS=Homo sapiens GN=DNAJC10 PE=1 SV=2
PSB6	P28072	39	4	5960	1	1	1	25358	Proteasome subunit beta type-6 OS=Homo sapiens GN=PSMB6 PE=1 SV=4
PHF6	Q8IWS0	38.83	2	5970	1	1	3	41290	PHD finger protein 6 OS=Homo sapiens GN=PHF6 PE=1 SV=1
RS18	P62269	38.41	5	4510	1	1	2	17719	40S ribosomal protein S18 OS=Homo sapiens GN=RPS18 PE=1 SV=3
DSRAD	P55265	37.63	3	9420	3	2	4	136066	Double-stranded RNA-specific adenosine deaminase OS=Homo sapiens GN=ADAR PE=1 SV=4
PPIA	P62937	37.55	9	0	1	1	1	18012	Peptidyl-prolyl cis-trans isomerase A OS=Homo sapiens GN=PPIA PE=1 SV=2
CP135	Q66GS9	37.44	1	3730	1	1	1	133490	Centrosomal protein of 135 kDa OS=Homo sapiens GN=CEP135 PE=1 SV=2
SPC25	Q9HBM1	36.82	5	2590	1	1	1	26153	Kinetochore protein Spc25 OS=Homo sapiens GN=SPC25 PE=1 SV=1
PLEC	Q15149	36.58	0	1170	2	2	2	531796	Plectin OS=Homo sapiens GN=PLEC PE=1 SV=3
ODPX	O00330	36.51	2	9300	1	1	1	54122	Pyruvate dehydrogenase protein X component mitochondrial OS=Homo sapiens GN=PDHX PE=1 SV=3
UBE2O	Q9C0C9	36.05	2	5910	1	1	1	141293	(E3-independent) E2 ubiquitin-conjugating enzyme OS=Homo sapiens GN=UBE2O PE=1 SV=3
MYL6	P60660	35.98	5	10300	1	1	1	16930	Myosin light polypeptide 6 OS=Homo sapiens GN=MYL6 PE=1 SV=2
E41L2	O43491	35.81	1	0	1	1	1	112588	Band 4.1-like protein 2 OS=Homo sapiens GN=EPB41L2 PE=1 SV=1
ZC3H4	Q9UPT8	35.52	2	0	2	1	2	140256	Zinc finger CCCH domain-containing protein 4 OS=Homo sapiens GN=ZC3H4 PE=1 SV=3
TCRG1	O14776	35.46	1	1670	1	1	1	123901	Transcription elongation regulator 1 OS=Homo sapiens GN=TCERG1 PE=1 SV=2
RHG21	Q5T5U3	35.17	1	4320	1	1	2	217329	Rho GTPase-activating protein 21 OS=Homo sapiens GN=ARHGAP21 PE=1 SV=1
PININ	Q9H307	34.95	1	3850	1	1	1	81614	Pinin OS=Homo sapiens GN=PNN PE=1 SV=4
CALD1	Q05682	34.86	1	14100	1	1	1	93231	Caldesmon OS=Homo sapiens GN=CALD1 PE=1 SV=3
SYNC	O43776	34.8	2	2610	1	1	1	62943	Asparagine--tRNA ligase cytoplasmic OS=Homo sapiens GN=NARS PE=1 SV=1
CALU	O43852	34.5	4	15900	1	1	1	37107	Calumenin OS=Homo sapiens GN=CALU PE=1 SV=2
CNN3	Q15417	34.21	3	11600	1	1	1	36414	Calponin-3 OS=Homo sapiens GN=CNN3 PE=1 SV=1
CNN2	Q99439	34.21	4	11600	1	1	1	33697	Calponin-2 OS=Homo sapiens GN=CNN2 PE=1 SV=4
RT35	P82673	34.11	3	1480	1	1	1	36844	28S ribosomal protein S35 mitochondrial OS=Homo sapiens GN=MRPS35 PE=1 SV=1
COPD	P48444	34.01	2	3610	1	1	1	57210	Coatomer subunit delta OS=Homo sapiens GN=ARCN1 PE=1 SV=1
RPRD2	Q5VT52	33.15	1	3140	1	1	1	156019	Regulation of nuclear pre-mRNA domain-containing protein 2 OS=Homo sapiens GN=RPRD2 PE=1 SV=1
LRSM1	Q6UWE0	32.23	2	11100	1	1	3	83594	E3 ubiquitin-protein ligase LRSAM1 OS=Homo sapiens GN=LRSAM1 PE=1 SV=1
STON2	Q8WXE9	30.91	1	4260	1	1	2	101165	Stonin-2 OS=Homo sapiens GN=STON2 PE=1 SV=1
NOB1	Q9ULX3	30.81	2	0	1	1	1	46675	RNA-binding protein NOB1 OS=Homo sapiens GN=NOB1 PE=1 SV=1
DYH9	Q9NYC9	30.54	1	3770	2	2	3	511882	Dynein heavy chain 9 axonemal OS=Homo sapiens GN=DNAH9 PE=1 SV=3
CTBL1	Q8WYA6	30.27	1	795	1	1	1	65173	Beta-catenin-like protein 1 OS=Homo sapiens GN=CTNNBL1 PE=1 SV=1
SON	P18583	30.07	0	1240	1	1	1	263827	Protein SON OS=Homo sapiens GN=SON PE=1 SV=4
COF2	Q9Y281	30	12	5600	1	1	1	18737	Cofilin-2 OS=Homo sapiens GN=CFL2 PE=1 SV=1
SPF45	Q96I25	29.58	3	5220	1	1	2	44962	Splicing factor 45 OS=Homo sapiens GN=RBM17 PE=1 SV=1
NEK9	Q8TD19	29.48	2	1170	1	1	1	107168	Serine/threonine-protein kinase Nek9 OS=Homo sapiens GN=NEK9 PE=1 SV=2
TLN1	Q9Y490	27.95	1	0	4	1	4	269765	Talin-1 OS=Homo sapiens GN=TLN1 PE=1 SV=3
EDC4	Q6P2E9	27.02	1	671	1	1	1	151661	Enhancer of mRNA-decapping protein 4 OS=Homo sapiens GN=EDC4 PE=1 SV=1
PSB5	P28074	26.99	4	2090	1	1	1	28480	Proteasome subunit beta type-5 OS=Homo sapiens GN=PSMB5 PE=1 SV=3
RS25	P62851	26.15	7	12800	1	1	1	13742	40S ribosomal protein S25 OS=Homo sapiens GN=RPS25 PE=1 SV=1
C102B	Q68D86	25.57	4	77100	2	2	8	60448	Coiled-coil domain-containing protein 102B OS=Homo sapiens GN=CCDC102B PE=1 SV=4
SARNP	P82979	25.53	5	9160	1	1	1	23671	SAP domain-containing ribonucleoprotein OS=Homo sapiens GN=SARNP PE=1 SV=3
RIF1	Q5UIP0	24.15	0	3180	1	1	1	274464	Telomere-associated protein RIF1 OS=Homo sapiens GN=RIF1 PE=1 SV=2
DMD	P11532	23.99	1	4430	2	2	2	426751	Dystrophin OS=Homo sapiens GN=DMD PE=1 SV=3
PSA3	P25788	23.55	5	9960	1	1	1	28433	Proteasome subunit alpha type-3 OS=Homo sapiens GN=PSMA3 PE=1 SV=2
ADRM1	Q16186	23.51	5	1550	2	1	2	42153	Proteasomal ubiquitin receptor ADRM1 OS=Homo sapiens GN=ADRM1 PE=1 SV=2
TB182	Q9C0C2	23.31	1	2560000	2	2	37	181795	182 kDa tankyrase-1-binding protein OS=Homo sapiens GN=TNKS1BP1 PE=1 SV=4
GBB2	P62879	23.11	4	13100	1	1	3	37331	Guanine nucleotide-binding protein G(I)/G(S)/G(T) subunit beta-2 OS=Homo sapiens GN=GNB2 PE=1 SV=3
GBB4	Q9HAV0	23.11	4	13100	1	1	3	37567	Guanine nucleotide-binding protein subunit beta-4 OS=Homo sapiens GN=GNB4 PE=1 SV=3
F264	Q16877	22.71	2	11700	1	1	1	54040	6-phosphofructo-2-kinase/fructose-2 6-bisphosphatase 4 OS=Homo sapiens GN=PFKFB4 PE=2 SV=6
F261	P16118	22.71	2	11700	1	1	1	54681	6-phosphofructo-2-kinase/fructose-2 6-bisphosphatase 1 OS=Homo sapiens GN=PFKFB1 PE=1 SV=3
F262	O60825	22.71	2	11700	1	1	1	58477	6-phosphofructo-2-kinase/fructose-2 6-bisphosphatase 2 OS=Homo sapiens GN=PFKFB2 PE=1 SV=2
F263	Q16875	22.71	2	11700	1	1	1	59609	6-phosphofructo-2-kinase/fructose-2 6-bisphosphatase 3 OS=Homo sapiens GN=PFKFB3 PE=1 SV=1
ZN598	Q86UK7	22.65	2	5860	1	1	2	98637	E3 ubiquitin-protein ligase ZNF598 OS=Homo sapiens GN=ZNF598 PE=1 SV=1
NEO1	Q92859	22.37	2	210000	1	1	3	160016	Neogenin OS=Homo sapiens GN=NEO1 PE=1 SV=2
NEP1	Q92979	22.31	5	2230	1	1	1	26720	Ribosomal RNA small subunit methyltransferase NEP1 OS=Homo sapiens GN=EMG1 PE=1 SV=4
ZFP28	Q8NHY6	21.88	1	0	1	1	1	98705	Zinc finger protein 28 homolog OS=Homo sapiens GN=ZFP28 PE=1 SV=1
RT22	P82650	21.71	4	12200	1	1	1	41280	28S ribosomal protein S22 mitochondrial OS=Homo sapiens GN=MRPS22 PE=1 SV=1
SIN3A	Q96ST3	21.51	2	1190	1	1	1	145175	Paired amphipathic helix protein Sin3a OS=Homo sapiens GN=SIN3A PE=1 SV=2
ASCC3	Q8N3C0	21.29	1	25700	2	2	3	251458	Activating signal cointegrator 1 complex subunit 3 OS=Homo sapiens GN=ASCC3 PE=1 SV=3
RPP30	P78346	21.26	3	1590	1	1	1	29321	Ribonuclease P protein subunit p30 OS=Homo sapiens GN=RPP30 PE=1 SV=1
CPSF1	Q10570	20.73	2	4180	3	1	3	160883	Cleavage and polyadenylation specificity factor subunit 1 OS=Homo sapiens GN=CPSF1 PE=1 SV=2
PPIE	Q9UNP9	20.71	9	1680	1	1	1	33431	Peptidyl-prolyl cis-trans isomerase E OS=Homo sapiens GN=PPIE PE=1 SV=1
RPN1	P04843	20.61	2	2590	1	1	1	68569	Dolichyl-diphosphooligosaccharide--protein glycosyltransferase subunit 1 OS=Homo sapiens GN=RPN1 PE=1 SV=1
TRAF2	Q12933	20.37	2	2260	1	1	1	55859	TNF receptor-associated factor 2 OS=Homo sapiens GN=TRAF2 PE=1 SV=2

## Sheet: Enriched proteins
Gene name	Uniprot Entry name	Accession	Normalized_Area_NEAT1	Normalized_Area_Ctrl	Area_ratio(NEAT1/Ctrl)
TUBA1B	TBA1B	P68363	0.010726	0.000204025	52.5722
TMPO	LAP2A	P42166	0.00041887	8.46788e-06	49.4658
FAM98B	FA98B	Q52LJ0	0.000296815	6.59245e-06	45.0236
HNRNPUL1	HNRL1	Q9BUJ2	0.00243185	5.91047e-05	41.1448
SF3B2	SF3B2	Q13435	0.00464179	0.000117641	39.4572
FUS	FUS	P35637	0.00223767	5.91047e-05	37.8595
VIM	VIME	P08670	0.00723083	0.000205162	35.2446
DBN1	DREB	Q16643	0.00530754	0.000210845	25.1728
CCAR2	CCAR2	Q8N163	0.000803528	3.21098e-05	25.0244
YBX3	YBOX3	P16989	0.000752672	3.1371e-05	23.9926
PABPN1	PABP2	Q86U42	0.000464179	1.96068e-05	23.6743
MCM3	MCM3	P25205	0.000215445	9.20669e-06	23.401
SFPQ	SFPQ	P23246	0.000970892	4.40444e-05	22.0435
CPSF7	CPSF7	Q8N684	0.000259973	1.86407e-05	13.9465
COPS3	CSN3	Q9UNS2	0.000438288	2.48353e-05	17.6478
ATP5F1B	ATPB	P06576	0.000484521	2.89272e-05	16.7497
C11orf84	CK084	Q9BUA3	0.00451233	0.000293819	15.3576
PPP1CB	PP1B	P62140	0.000272774	1.82429e-05	14.9524
EWSR1	EWS	Q01844	0.000934337	9.49085e-05	9.84461
MYH9	MYH9	P35579	0.000557569	4.0123e-05	13.8965
HNRNPD	HNRPD	Q14103	0.00117432	8.75204e-05	13.4176
ASCC3	ASCC3	Q8N3C0	0.000237637	1.77882e-05	13.3592
ACTN4	ACTN4	O43707	0.00858083	0.000659245	13.0162
HNRNPA1	ROA1	P09651	0.00275548	0.000217664	12.6593
DYNC1I2	DC1I2	Q13409	0.000454932	3.67699e-05	12.3724
FLNB	FLNB	O75369	0.00327329	0.000300638	10.8878
RBM10	RBM10	P98175	0.0218219	0.00206298	10.5779
CDC37	CDC37	Q16543	0.000842364	8.41105e-05	10.015
ZC3H15	ZC3HF	Q8WU90	0.000237637	2.38692e-05	9.95581
GDI2	GDIB	P50395	0.000238562	2.45512e-05	9.71692
QKI	QKI	Q96PU8	0.000924659	0.000119914	7.71099
MSH2	MSH2	P43246	9.80138e-05	1.29576e-05	7.56421
EIF4B	IF4B	P23588	0.00689795	0.000932036	7.40095
EIF3G	EIF3G	O75821	0.000737878	0.00010116	7.29417
PPM1B	PPM1B	O75688	0.000565891	7.78591e-05	7.26815
NONO	NONO	Q15233	0.00264452	0.000389864	6.7832
KIF11	KIF11	P52732	0.012298	0.00182997	6.7203
SF3A1	SF3A1	Q15459	0.00384658	0.000591047	6.50808
CLNS1A	ICLN	P54105	0.00921885	0.00143215	6.43706
MATR3	MATR3	P43243	0.00168288	0.000271654	6.19493
HNRNPA2B1	ROA2	P22626	0.00172911	0.000280179	6.17145
TPM3	TPM3	P06753	0.000737878	0.000120483	6.12435
ACTB	ACTB	P60709	0.0029774	0.000491024	6.06366
USP15	UBP15	Q9Y4E8	0.000440138	7.33126e-05	6.00358
DSP	DESP	P15924	0.000388357	6.47878e-05	5.99428
RBMX	RBMX	P38159	0.000268151	4.58061e-05	5.85404
FLNC	FLNC	Q14315	0.000413322	7.16076e-05	5.77205
PPIL4	PPIL4	Q8WUA2	0.000361542	6.42195e-05	5.62978
HNRNPK	HNRPK	P61978	0.0140548	0.00250058	5.62061
CAMSAP3	CAMP3	Q9P1Y5	0.000882124	0.000157991	5.58337
NME2	NDKB	P22392	0.000421644	8.01323e-05	5.26185
NME1	NDKA	P15531	0.000421644	8.01323e-05	5.26185
ACAP2	ACAP2	Q15057	4.62329e-05	8.80887e-06	5.24845
HSPA5	GRP78	P11021	0.0233014	0.00452947	5.1444
HNRNPA0	ROA0	Q13151	0.000218219	4.31351e-05	5.05898
RPS8	RS8	P62241	0.000629693	0.000125029	5.03636
OTUD4	OTUD4	Q01804	0.00386507	0.000772908	5.00069
HADHA	ECHA	P40939	0.000688871	0.0001381	4.98819
DDX3X	DDX3X	O00571	0.000906165	0.000183566	4.93647
PRKAR1A	KAP0	P10644	0.000461405	9.37719e-05	4.9205
PRPSAP2	KPRB	O60256	0.000218219	4.63176e-05	4.71137
STIP1	STIP1	P31948	0.000917261	0.000194932	4.70555
SPIN1	SPIN1	Q9Y657	0.00668528	0.00142647	4.68659
PUF60	PUF60	Q9UHX1	0.000435514	9.32036e-05	4.67272
ATP5F1A	ATPA	P25705	0.000338425	7.38809e-05	4.58069
EEF2	EF2	P13639	0.00198802	0.000434192	4.57865
TARDBP	TADBP	Q13148	0.000145171	3.17688e-05	4.56963
WARS	SYWC	P23381	0.00185856	0.000408618	4.54841
ERH	ERH	P84090	0.0070459	0.00155718	4.52478
RNF219	RN219	Q5W0B1	0.00321781	0.000716076	4.49367
CCDC102B	C102B	Q68D86	0.000712912	0.000160265	4.44834
MRPL44	RM44	Q9H9J2	0.000507638	0.0001148	4.42195
ACTG1	ACTG	P63261	0.00524281	0.00121051	4.33108
C1QBP	C1QBP	Q07021	0.00682398	0.00159696	4.2731
RPL27	RL27	P61353	0.000440138	0.00010457	4.20903
RBBP7	RBBP7	Q16576	0.000428117	0.000101728	4.20844
EZR	EZRI	P15311	0.000134076	3.23371e-05	4.14618
PRDX1	PRDX1	Q06830	0.00153493	0.000373383	4.11089
CCAR1	CCAR1	Q8IX12	0.00197877	0.000490455	4.03456
GAR1	GAR1	Q9NY12	0.000476199	0.000118209	4.02844
SPTAN1	SPTN1	Q13813	0.0269076	0.00681977	3.94552
MYH10	MYH10	P35580	0.000245035	6.36512e-05	3.84964
G3BP2	G3BP2	Q9UN86	0.000989385	0.00026313	3.76007
HNRNPF	HNRPF	P52597	0.000970892	0.000275632	3.52241
TAB1	TAB1	Q15750	0.00778563	0.00223348	3.48588
PSMD4	PSMD4	P55036	0.000633391	0.000181861	3.48284
EEF1B2	EF1B	P24534	0.000193254	5.63768e-05	3.42789
MCM5	MCM5	P33992	0.000208048	6.1378e-05	3.38962
RUVBL2	RUVB2	Q9Y230	0.00117432	0.000346672	3.3874
TUBB2A	TBB2A	Q13885	0.000343973	0.000102297	3.36251
IGKV2D-26	KVD26	A0A0A0MRZ7	0.0081185	0.00253468	3.20297
IGKV2D-29	KVD29	A0A075B6S2	0.0081185	0.00253468	3.20297
IGKV2-29	KV229	A2NJV5	0.0081185	0.00253468	3.20297
U2SURP	SR140	O15042	0.000415172	0.000134691	3.08241
TPR	TPR	P12270	0.00171062	0.000579681	2.95097
HNRNPH1	HNRH1	P31943	0.00489144	0.00171631	2.84998
MAP1B	MAP1B	P46821	0.0023024	0.000824056	2.79399
WDR5	WDR5	P61964	0.000417021	0.000149467	2.79006
SPTBN1	SPTB2	Q01082	0.0199726	0.00727442	2.7456
PRMT1	ANM1	Q99873	0.00298665	0.00109116	2.73712
RBM14	RBM14	Q96PK6	0.000596405	0.000219369	2.71872
YBX1	YBOX1	P67809	0.00452158	0.00167084	2.70617
RPL24	RL24	P83731	0.000348596	0.000129576	2.69029
SNRNP40	SNR40	Q96DI7	0.00060935	0.000231872	2.62796
MCM6	MCM6	Q14566	0.000465103	0.000180724	2.57356
RPL30	RL30	P62888	0.00260754	0.00101728	2.56324
GART	PUR2	P22102	2.38562e-05	9.32036e-06	2.55958
TUBB4B	TBB4B	P68371	0.00120206	0.000471133	2.55142
PRPF31	PRP31	Q8WWY3	0.00309761	0.00126166	2.45519
DDX42	DDX42	Q86XP3	0.000475275	0.000196637	2.41702
MAP3K7	M3K7	O43318	0.00644487	0.00268244	2.40261
RPS12	RS12	P25398	0.00201576	0.000852472	2.3646
CHTOP	CHTOP	Q9Y3Y2	0.000331952	0.00014151	2.34578
WDR77	MEP50	Q9BQA1	0.0281096	0.0120483	2.33308
PHGDH	SERA	O43175	0.000239487	0.000102865	2.32817
EEF1D	EF1D	P29692	0.00239487	0.00108548	2.20627
RIOK1	RIOK1	Q9BRS2	0.00510412	0.00236419	2.15893
HSD17B10	HCD2	Q99714	0.000430891	0.000204593	2.10609
SYNCRIP	HNRPQ	O60506	0.00279247	0.00138669	2.01377
IVNS1ABP	NS1BP	Q9Y6Y0	0.00169213	0.000841105	2.01179
AMOT	AMOT	Q4VCS5	0.00338425	#N/A	#N/A
LIMA1	LIMA1	Q9UHB6	0.000765617	#N/A	#N/A
THRAP3	TR150	Q9Y2W1	0.002025	#N/A	#N/A
TAB2	TAB2	Q9NYJ8	0.00130377	#N/A	#N/A
SERBP1	PAIRB	Q8NC51	0.00104486	#N/A	#N/A
LTBP1	LTBP1	Q14766	0.00115582	#N/A	#N/A
TAB3	TAB3	Q8N5C8	0.00101712	#N/A	#N/A
TMOD3	TMOD3	Q9NYL9	0.000989385	#N/A	#N/A
MAP4	MAP4	P27816	0.000666679	#N/A	#N/A
KRT2	K22E	P35908	0	#N/A	#N/A
CALM1	CALM	P62158	0.00455857	#N/A	#N/A
MYCBP	MYCBP	Q99417	0.00290343	#N/A	#N/A
MGA	MGAP	Q8IWI9	0.000605651	#N/A	#N/A
HIST1H1E	H14	P10412	0.0003375	#N/A	#N/A
TPM1	TPM1	P09493	0.000298665	#N/A	#N/A
SPTBN2	SPTN2	O15020	8.71953e-05	#N/A	#N/A
AHNAK	AHNK	Q09666	0.00284795	#N/A	#N/A
KCTD5	KCTD5	Q9NXV2	0.00133151	#N/A	#N/A
CAPZB	CAPZB	P47756	0.00128528	#N/A	#N/A
MRPL12	RM12	P52815	0.00127603	#N/A	#N/A
PSPC1	PSPC1	Q8WXF1	0.000380035	#N/A	#N/A
DCTN2	DCTN2	Q13561	0.000201576	#N/A	#N/A
TACC3	TACC3	Q9Y6A5	0.000195103	#N/A	#N/A
SLC4A1AP	NADAP	Q9BWU0	0.00017661	#N/A	#N/A
NACA	NACAM	E9PAV3	0.00173836	#N/A	#N/A
COPRS	COPRS	Q9NQ92	0.000706439	#N/A	#N/A
CAPZA1	CAZA1	P52907	0.00065096	#N/A	#N/A
TMPO	LAP2B	P42167	0.00041887	#N/A	#N/A
CBX3	CBX3	Q13185	0.000416096	#N/A	#N/A
HMGB1	HMGB1	P09429	0.000415172	#N/A	#N/A
HNRNPAB	ROAA	Q99729	0.000394829	#N/A	#N/A
UBR4	UBR4	Q5T4S7	0.00028572	#N/A	#N/A
LMNA	LMNA	P02545	0.000250582	#N/A	#N/A
CTTN	SRC8	Q14247	0.000243185	#N/A	#N/A
PCBP3	PCBP3	P57721	0.000102637	#N/A	#N/A
KRT5	K2C5	P13647	8.18323e-05	#N/A	#N/A
PDIA6	PDIA6	Q15084	7.01816e-05	#N/A	#N/A
TLN1	TLN1	Q9Y490	0	#N/A	#N/A
CFL1	COF1	P23528	0.00131302	#N/A	#N/A
PTS	PTPS	Q03393	0.000665754	#N/A	#N/A
SART1	SNUT1	O43290	0.000454932	#N/A	#N/A
ADD1	ADDA	P35611	0.000452158	#N/A	#N/A
TXNDC12	TXD12	O95881	0.000429966	#N/A	#N/A
NACA	NACA	Q13765	0.000421644	#N/A	#N/A
PLPBP	PROSC	O94903	0.000415172	#N/A	#N/A
ALYREF	THOC4	Q86V81	0.000318083	#N/A	#N/A
G3BP1	G3BP1	Q13283	0.000295891	#N/A	#N/A
KHSRP	FUBP2	Q92945	0.00027	#N/A	#N/A
SNRNP70	RU17	P08621	0.000218219	#N/A	#N/A
RCN2	RCN2	Q14257	0.000159041	#N/A	#N/A
CHERP	CHERP	Q8IWX8	0.000151644	#N/A	#N/A
EFHD2	EFHD2	Q96C19	0.000150719	#N/A	#N/A
PRDX2	PRDX2	P32119	0.000147021	#N/A	#N/A
TMOD1	TMOD1	P28289	0.000146096	#N/A	#N/A
YWHAH	1433F	Q04917	7.96131e-05	#N/A	#N/A
PRDX4	PRDX4	Q13162	6.4911e-05	#N/A	#N/A
SNRPG	RUXG	P62308	6.16747e-05	#N/A	#N/A
PRDX3	PRDX3	P30048	5.20583e-05	#N/A	#N/A
CWC27	CWC27	Q6UX04	4.78973e-05	#N/A	#N/A
YWHAQ	1433T	P27348	4.29042e-05	#N/A	#N/A
MAGOHB	MGN2	Q96A72	4.05e-05	#N/A	#N/A
KCTD2	KCTD2	Q14681	2.31165e-05	#N/A	#N/A
TAF15	RBP56	Q92804	2.98665e-06	#N/A	#N/A
TNKS1BP1	TB182	Q9C0C2	0.0236713	#N/A	#N/A
SMARCE1	SMCE1	Q969G3	0.00144247	#N/A	#N/A
GAPDH	G3P	P04406	0.000848837	#N/A	#N/A
RPA2	RFA2	P15927	0.000677775	#N/A	#N/A
SF3A2	SF3A2	Q15428	0.000526131	#N/A	#N/A
U2AF2	U2AF2	P26368	0.000383733	#N/A	#N/A
ZYX	ZYX	Q15942	0.000326404	#N/A	#N/A
SRRM2	SRRM2	Q9UQ35	0.000307911	#N/A	#N/A
P4HB	PDIA1	P07237	0.000261678	#N/A	#N/A
PPA1	IPYR	Q15181	0.000218219	#N/A	#N/A
DDX41	DDX41	Q9UJV9	0.00017661	#N/A	#N/A
CAPRIN1	CAPR1	Q14444	0.000136849	#N/A	#N/A
DCTN5	DCTN5	Q9BTE1	8.05378e-05	#N/A	#N/A
LSM5	LSM5	Q9Y4Y9	7.97056e-05	#N/A	#N/A
RPA3	RFA3	P35244	7.77638e-05	#N/A	#N/A
SNRPGP15	RUXGL	A8MWD9	6.16747e-05	#N/A	#N/A
SCAF4	SFR15	O95104	4.96542e-05	#N/A	#N/A
LMNB2	LMNB2	Q03252	4.22569e-05	#N/A	#N/A
DMD	DMD	P11532	4.09624e-05	#N/A	#N/A
DNAH9	DYH9	Q9NYC9	3.48596e-05	#N/A	#N/A
PTBP3	PTBP3	O95758	1.9048e-05	#N/A	#N/A
RBM6	RBM6	P78332	6.47261e-06	#N/A	#N/A
PSMA8	PSA7L	Q8TAA3	0	#N/A	#N/A
HNRNPH3	HNRH3	P31942	0	#N/A	#N/A
ZC3H4	ZC3H4	Q9UPT8	0	#N/A	#N/A

## Sheet: GO  Biological Process analysis
GroupID	Category	Term	Description	LogP	Log(q-value)	InTerm_InList	Genes	Symbols
1_Summary	GO Biological Processes	GO:0008380	RNA splicing	-40.7866	-36.586	51/469	708,1207,2521,3178,3181,3184,3185,3187,3189,3190,4841,4904,6421,6625,6637,8106,8175,8241,8570,9092,9410,9444,9967,9991,10189,10283,10291,10492,10523,10625,10949,10992,11100,11325,11338,22827,23350,23435,23524,23658,26121,27316,51428,55110,55749,57805,79026,79084,79869,283742,100130932,26097	C1QBP,CLNS1A,FUS,HNRNPA1,HNRNPA2B1,HNRNPD,HNRNPF,HNRNPH1,HNRNPH3,HNRNPK,NONO,YBX1,SFPQ,SNRNP70,SNRPG,PABPN1,SF3A2,RBM10,KHSRP,SART1,SNRNP40,QKI,THRAP3,PTBP3,ALYREF,CWC27,SF3A1,SYNCRIP,CHERP,IVNS1ABP,HNRNPA0,SF3B2,HNRNPUL1,DDX42,U2AF2,PUF60,U2SURP,TARDBP,SRRM2,LSM5,PRPF31,RBMX,DDX41,MAGOHB,CCAR1,CCAR2,AHNAK,WDR77,CPSF7,FAM98B,SNRPGP15,CHTOP
1_Member	GO Biological Processes	GO:0008380	RNA splicing	-40.7866	-36.586	51/469	708,1207,2521,3178,3181,3184,3185,3187,3189,3190,4841,4904,6421,6625,6637,8106,8175,8241,8570,9092,9410,9444,9967,9991,10189,10283,10291,10492,10523,10625,10949,10992,11100,11325,11338,22827,23350,23435,23524,23658,26121,27316,51428,55110,55749,57805,79026,79084,79869,283742,100130932	C1QBP,CLNS1A,FUS,HNRNPA1,HNRNPA2B1,HNRNPD,HNRNPF,HNRNPH1,HNRNPH3,HNRNPK,NONO,YBX1,SFPQ,SNRNP70,SNRPG,PABPN1,SF3A2,RBM10,KHSRP,SART1,SNRNP40,QKI,THRAP3,PTBP3,ALYREF,CWC27,SF3A1,SYNCRIP,CHERP,IVNS1ABP,HNRNPA0,SF3B2,HNRNPUL1,DDX42,U2AF2,PUF60,U2SURP,TARDBP,SRRM2,LSM5,PRPF31,RBMX,DDX41,MAGOHB,CCAR1,CCAR2,AHNAK,WDR77,CPSF7,FAM98B,SNRPGP15
1_Member	GO Biological Processes	GO:0006397	mRNA processing	-35.2794	-31.3799	49/541	708,1207,2521,3178,3181,3184,3185,3187,3189,3190,4841,4904,6421,6625,6637,8106,8175,8241,8570,9092,9410,9444,9967,9991,10189,10283,10291,10492,10523,10949,10992,11100,11325,11338,22827,23350,23435,23524,23658,26097,26121,27316,51428,55110,55749,57805,79084,79869,100130932	C1QBP,CLNS1A,FUS,HNRNPA1,HNRNPA2B1,HNRNPD,HNRNPF,HNRNPH1,HNRNPH3,HNRNPK,NONO,YBX1,SFPQ,SNRNP70,SNRPG,PABPN1,SF3A2,RBM10,KHSRP,SART1,SNRNP40,QKI,THRAP3,PTBP3,ALYREF,CWC27,SF3A1,SYNCRIP,CHERP,HNRNPA0,SF3B2,HNRNPUL1,DDX42,U2AF2,PUF60,U2SURP,TARDBP,SRRM2,LSM5,CHTOP,PRPF31,RBMX,DDX41,MAGOHB,CCAR1,CCAR2,WDR77,CPSF7,SNRPGP15
1_Member	GO Biological Processes	GO:0000375	RNA splicing, via transesterification reactions	-34.8083	-31.0848	43/382	708,1207,2521,3178,3181,3184,3185,3187,3189,3190,4904,6421,6625,6637,8106,8175,8241,8570,9092,9410,9967,10189,10283,10291,10492,10523,10949,10992,11100,11325,11338,22827,23350,23524,23658,26121,27316,51428,55110,55749,79084,79869,100130932	C1QBP,CLNS1A,FUS,HNRNPA1,HNRNPA2B1,HNRNPD,HNRNPF,HNRNPH1,HNRNPH3,HNRNPK,YBX1,SFPQ,SNRNP70,SNRPG,PABPN1,SF3A2,RBM10,KHSRP,SART1,SNRNP40,THRAP3,ALYREF,CWC27,SF3A1,SYNCRIP,CHERP,HNRNPA0,SF3B2,HNRNPUL1,DDX42,U2AF2,PUF60,U2SURP,SRRM2,LSM5,PRPF31,RBMX,DDX41,MAGOHB,CCAR1,WDR77,CPSF7,SNRPGP15
1_Member	GO Biological Processes	GO:0000377	RNA splicing, via transesterification reactions with bulged adenosine as nucleophile	-33.6906	-30.189	42/379	708,1207,2521,3178,3181,3184,3185,3187,3189,3190,4904,6421,6625,6637,8106,8175,8241,9092,9410,9967,10189,10283,10291,10492,10523,10949,10992,11100,11325,11338,22827,23350,23524,23658,26121,27316,51428,55110,55749,79084,79869,100130932	C1QBP,CLNS1A,FUS,HNRNPA1,HNRNPA2B1,HNRNPD,HNRNPF,HNRNPH1,HNRNPH3,HNRNPK,YBX1,SFPQ,SNRNP70,SNRPG,PABPN1,SF3A2,RBM10,SART1,SNRNP40,THRAP3,ALYREF,CWC27,SF3A1,SYNCRIP,CHERP,HNRNPA0,SF3B2,HNRNPUL1,DDX42,U2AF2,PUF60,U2SURP,SRRM2,LSM5,PRPF31,RBMX,DDX41,MAGOHB,CCAR1,WDR77,CPSF7,SNRPGP15
1_Member	GO Biological Processes	GO:0000398	mRNA splicing, via spliceosome	-33.6906	-30.189	42/379	708,1207,2521,3178,3181,3184,3185,3187,3189,3190,4904,6421,6625,6637,8106,8175,8241,9092,9410,9967,10189,10283,10291,10492,10523,10949,10992,11100,11325,11338,22827,23350,23524,23658,26121,27316,51428,55110,55749,79084,79869,100130932	C1QBP,CLNS1A,FUS,HNRNPA1,HNRNPA2B1,HNRNPD,HNRNPF,HNRNPH1,HNRNPH3,HNRNPK,YBX1,SFPQ,SNRNP70,SNRPG,PABPN1,SF3A2,RBM10,SART1,SNRNP40,THRAP3,ALYREF,CWC27,SF3A1,SYNCRIP,CHERP,HNRNPA0,SF3B2,HNRNPUL1,DDX42,U2AF2,PUF60,U2SURP,SRRM2,LSM5,PRPF31,RBMX,DDX41,MAGOHB,CCAR1,WDR77,CPSF7,SNRPGP15
2_Summary	GO Biological Processes	GO:1903311	regulation of mRNA metabolic process	-13.1209	-9.69852	22/324	708,3178,3181,3184,3190,4904,5710,6625,7431,8106,8241,8531,8570,9967,10492,10949,11338,23435,26135,27316,79869,143471,6152,6155,6156,6202,6206,23658,55110,85456,2597,3146,7175,7533,23118,57805,257397	C1QBP,HNRNPA1,HNRNPA2B1,HNRNPD,HNRNPK,YBX1,PSMD4,SNRNP70,VIM,PABPN1,RBM10,YBX3,KHSRP,THRAP3,SYNCRIP,HNRNPA0,U2AF2,TARDBP,SERBP1,RBMX,CPSF7,PSMA8,RPL24,RPL27,RPL30,RPS8,RPS12,LSM5,MAGOHB,TNKS1BP1,GAPDH,HMGB1,TPR,YWHAH,TAB2,CCAR2,TAB3
2_Member	GO Biological Processes	GO:1903311	regulation of mRNA metabolic process	-13.1209	-9.69852	22/324	708,3178,3181,3184,3190,4904,5710,6625,7431,8106,8241,8531,8570,9967,10492,10949,11338,23435,26135,27316,79869,143471	C1QBP,HNRNPA1,HNRNPA2B1,HNRNPD,HNRNPK,YBX1,PSMD4,SNRNP70,VIM,PABPN1,RBM10,YBX3,KHSRP,THRAP3,SYNCRIP,HNRNPA0,U2AF2,TARDBP,SERBP1,RBMX,CPSF7,PSMA8
2_Member	GO Biological Processes	GO:1903312	negative regulation of mRNA metabolic process	-12.8574	-9.50189	13/79	708,3181,3184,3190,4904,8241,8531,9967,10492,10949,11338,23435,27316	C1QBP,HNRNPA2B1,HNRNPD,HNRNPK,YBX1,RBM10,YBX3,THRAP3,SYNCRIP,HNRNPA0,U2AF2,TARDBP,RBMX
2_Member	GO Biological Processes	GO:0006402	mRNA catabolic process	-11.118	-7.91738	21/367	3184,4904,5710,6152,6155,6156,6202,6206,7431,8241,8531,8570,9967,10492,10949,23435,23658,26135,55110,85456,143471	HNRNPD,YBX1,PSMD4,RPL24,RPL27,RPL30,RPS8,RPS12,VIM,RBM10,YBX3,KHSRP,THRAP3,SYNCRIP,HNRNPA0,TARDBP,LSM5,SERBP1,MAGOHB,TNKS1BP1,PSMA8
2_Member	GO Biological Processes	GO:0006401	RNA catabolic process	-10.4175	-7.4474	21/400	3184,4904,5710,6152,6155,6156,6202,6206,7431,8241,8531,8570,9967,10492,10949,23435,23658,26135,55110,85456,143471	HNRNPD,YBX1,PSMD4,RPL24,RPL27,RPL30,RPS8,RPS12,VIM,RBM10,YBX3,KHSRP,THRAP3,SYNCRIP,HNRNPA0,TARDBP,LSM5,SERBP1,MAGOHB,TNKS1BP1,PSMA8
2_Member	GO Biological Processes	GO:0034655	nucleobase-containing compound catabolic process	-8.69519	-5.95701	24/652	2597,3146,3184,4904,5710,6152,6155,6156,6202,6206,7175,7431,8241,8531,8570,9967,10492,10949,23435,23658,26135,55110,85456,143471	GAPDH,HMGB1,HNRNPD,YBX1,PSMD4,RPL24,RPL27,RPL30,RPS8,RPS12,TPR,VIM,RBM10,YBX3,KHSRP,THRAP3,SYNCRIP,HNRNPA0,TARDBP,LSM5,SERBP1,MAGOHB,TNKS1BP1,PSMA8
2_Member	GO Biological Processes	GO:0048255	mRNA stabilization	-8.39625	-5.6728	8/45	3184,4904,8241,8531,9967,10492,10949,23435	HNRNPD,YBX1,RBM10,YBX3,THRAP3,SYNCRIP,HNRNPA0,TARDBP
2_Member	GO Biological Processes	GO:0043488	regulation of mRNA stability	-8.36258	-5.65337	13/177	3184,4904,5710,7431,8241,8531,8570,9967,10492,10949,23435,26135,143471	HNRNPD,YBX1,PSMD4,VIM,RBM10,YBX3,KHSRP,THRAP3,SYNCRIP,HNRNPA0,TARDBP,SERBP1,PSMA8
2_Member	GO Biological Processes	GO:0043487	regulation of RNA stability	-8.18719	-5.5181	13/183	3184,4904,5710,7431,8241,8531,8570,9967,10492,10949,23435,26135,143471	HNRNPD,YBX1,PSMD4,VIM,RBM10,YBX3,KHSRP,THRAP3,SYNCRIP,HNRNPA0,TARDBP,SERBP1,PSMA8
2_Member	GO Biological Processes	GO:1901361	organic cyclic compound catabolic process	-8.11683	-5.46032	25/755	2597,3146,3184,4904,5710,6152,6155,6156,6202,6206,7175,7431,7533,8241,8531,8570,9967,10492,10949,23435,23658,26135,55110,85456,143471	GAPDH,HMGB1,HNRNPD,YBX1,PSMD4,RPL24,RPL27,RPL30,RPS8,RPS12,TPR,VIM,YWHAH,RBM10,YBX3,KHSRP,THRAP3,SYNCRIP,HNRNPA0,TARDBP,LSM5,SERBP1,MAGOHB,TNKS1BP1,PSMA8
2_Member	GO Biological Processes	GO:0046700	heterocycle catabolic process	-8.03653	-5.41726	24/705	2597,3146,3184,4904,5710,6152,6155,6156,6202,6206,7175,7431,8241,8531,8570,9967,10492,10949,23435,23658,26135,55110,85456,143471	GAPDH,HMGB1,HNRNPD,YBX1,PSMD4,RPL24,RPL27,RPL30,RPS8,RPS12,TPR,VIM,RBM10,YBX3,KHSRP,THRAP3,SYNCRIP,HNRNPA0,TARDBP,LSM5,SERBP1,MAGOHB,TNKS1BP1,PSMA8
2_Member	GO Biological Processes	GO:0044270	cellular nitrogen compound catabolic process	-8.02472	-5.41726	24/706	2597,3146,3184,4904,5710,6152,6155,6156,6202,6206,7175,7431,8241,8531,8570,9967,10492,10949,23435,23658,26135,55110,85456,143471	GAPDH,HMGB1,HNRNPD,YBX1,PSMD4,RPL24,RPL27,RPL30,RPS8,RPS12,TPR,VIM,RBM10,YBX3,KHSRP,THRAP3,SYNCRIP,HNRNPA0,TARDBP,LSM5,SERBP1,MAGOHB,TNKS1BP1,PSMA8
2_Member	GO Biological Processes	GO:0043489	RNA stabilization	-8.01578	-5.41726	8/50	3184,4904,8241,8531,9967,10492,10949,23435	HNRNPD,YBX1,RBM10,YBX3,THRAP3,SYNCRIP,HNRNPA0,TARDBP
2_Member	GO Biological Processes	GO:0019439	aromatic compound catabolic process	-7.89623	-5.31194	24/717	2597,3146,3184,4904,5710,6152,6155,6156,6202,6206,7175,7431,8241,8531,8570,9967,10492,10949,23435,23658,26135,55110,85456,143471	GAPDH,HMGB1,HNRNPD,YBX1,PSMD4,RPL24,RPL27,RPL30,RPS8,RPS12,TPR,VIM,RBM10,YBX3,KHSRP,THRAP3,SYNCRIP,HNRNPA0,TARDBP,LSM5,SERBP1,MAGOHB,TNKS1BP1,PSMA8
2_Member	GO Biological Processes	GO:1902373	negative regulation of mRNA catabolic process	-7.87547	-5.30836	8/52	3184,4904,8241,8531,9967,10492,10949,23435	HNRNPD,YBX1,RBM10,YBX3,THRAP3,SYNCRIP,HNRNPA0,TARDBP
2_Member	GO Biological Processes	GO:0061013	regulation of mRNA catabolic process	-7.75014	-5.19302	13/199	3184,4904,5710,7431,8241,8531,8570,9967,10492,10949,23435,26135,143471	HNRNPD,YBX1,PSMD4,VIM,RBM10,YBX3,KHSRP,THRAP3,SYNCRIP,HNRNPA0,TARDBP,SERBP1,PSMA8
2_Member	GO Biological Processes	GO:1902369	negative regulation of RNA catabolic process	-7.42832	-4.93531	8/59	3184,4904,8241,8531,9967,10492,10949,23435	HNRNPD,YBX1,RBM10,YBX3,THRAP3,SYNCRIP,HNRNPA0,TARDBP
2_Member	GO Biological Processes	GO:0031330	negative regulation of cellular catabolic process	-5.48158	-3.18409	12/266	3184,4904,6625,8241,8531,9967,10492,10949,23118,23435,57805,257397	HNRNPD,YBX1,SNRNP70,RBM10,YBX3,THRAP3,SYNCRIP,HNRNPA0,TAB2,TARDBP,CCAR2,TAB3
2_Member	GO Biological Processes	GO:0009895	negative regulation of catabolic process	-4.80984	-2.58239	12/310	3184,4904,6625,8241,8531,9967,10492,10949,23118,23435,57805,257397	HNRNPD,YBX1,SNRNP70,RBM10,YBX3,THRAP3,SYNCRIP,HNRNPA0,TAB2,TARDBP,CCAR2,TAB3
2_Member	GO Biological Processes	GO:0070935	3'-UTR-mediated mRNA stabilization	-4.47733	-2.34121	4/22	8241,8531,10949,23435	RBM10,YBX3,HNRNPA0,TARDBP
3_Summary	GO Biological Processes	GO:0043242	negative regulation of protein complex disassembly	-11.7569	-8.45943	12/75	118,829,832,4131,6709,6711,6712,7111,29766,51474,57466,57662,1072,60,71,81,1627,1756,1832,2017,2317,4627,4628,5573,7094,7168,7170,7430,7431,7791,154796,3849,10432,6182,65080,3008,3178,4000,4134,7175,1654,3146,6118,6119,7453,9908,10146,7533,6605,3832,10460,11140,1207	ADD1,CAPZA1,CAPZB,MAP1B,SPTAN1,SPTBN1,SPTBN2,TMOD1,TMOD3,LIMA1,SCAF4,CAMSAP3,CFL1,ACTB,ACTG1,ACTN4,DBN1,DMD,DSP,CTTN,FLNB,MYH9,MYH10,PRKAR1A,TLN1,TPM1,TPM3,EZR,VIM,ZYX,AMOT,KRT2,RBM14,MRPL12,MRPL44,H1-4,HNRNPA1,LMNA,MAP4,TPR,DDX3X,HMGB1,RPA2,RPA3,WARS1,G3BP2,G3BP1,YWHAH,SMARCE1,KIF11,TACC3,CDC37,CLNS1A
3_Member	GO Biological Processes	GO:0043242	negative regulation of protein complex disassembly	-11.7569	-8.45943	12/75	118,829,832,4131,6709,6711,6712,7111,29766,51474,57466,57662	ADD1,CAPZA1,CAPZB,MAP1B,SPTAN1,SPTBN1,SPTBN2,TMOD1,TMOD3,LIMA1,SCAF4,CAMSAP3
3_Member	GO Biological Processes	GO:1901879	regulation of protein depolymerization	-11.2137	-7.96737	12/83	118,829,832,1072,4131,6709,6711,6712,7111,29766,51474,57662	ADD1,CAPZA1,CAPZB,CFL1,MAP1B,SPTAN1,SPTBN1,SPTBN2,TMOD1,TMOD3,LIMA1,CAMSAP3
3_Member	GO Biological Processes	GO:1901880	negative regulation of protein depolymerization	-11.0239	-7.86473	11/66	118,829,832,4131,6709,6711,6712,7111,29766,51474,57662	ADD1,CAPZA1,CAPZB,MAP1B,SPTAN1,SPTBN1,SPTBN2,TMOD1,TMOD3,LIMA1,CAMSAP3
3_Member	GO Biological Processes	GO:0030834	regulation of actin filament depolymerization	-10.8123	-7.75016	10/51	118,829,832,1072,6709,6711,6712,7111,29766,51474	ADD1,CAPZA1,CAPZB,CFL1,SPTAN1,SPTBN1,SPTBN2,TMOD1,TMOD3,LIMA1
3_Member	GO Biological Processes	GO:0043244	regulation of protein complex disassembly	-10.8046	-7.75016	13/113	118,829,832,1072,4131,6709,6711,6712,7111,29766,51474,57466,57662	ADD1,CAPZA1,CAPZB,CFL1,MAP1B,SPTAN1,SPTBN1,SPTBN2,TMOD1,TMOD3,LIMA1,SCAF4,CAMSAP3
3_Member	GO Biological Processes	GO:0030042	actin filament depolymerization	-10.5495	-7.52497	10/54	118,829,832,1072,6709,6711,6712,7111,29766,51474	ADD1,CAPZA1,CAPZB,CFL1,SPTAN1,SPTBN1,SPTBN2,TMOD1,TMOD3,LIMA1
3_Member	GO Biological Processes	GO:0030835	negative regulation of actin filament depolymerization	-10.2564	-7.31114	9/41	118,829,832,6709,6711,6712,7111,29766,51474	ADD1,CAPZA1,CAPZB,SPTAN1,SPTBN1,SPTBN2,TMOD1,TMOD3,LIMA1
3_Member	GO Biological Processes	GO:0030029	actin filament-based process	-10.1022	-7.2027	28/760	60,71,81,118,829,832,1072,1627,1756,1832,2017,2317,4627,4628,5573,6709,6711,6712,7094,7111,7168,7170,7430,7431,7791,29766,51474,154796	ACTB,ACTG1,ACTN4,ADD1,CAPZA1,CAPZB,CFL1,DBN1,DMD,DSP,CTTN,FLNB,MYH9,MYH10,PRKAR1A,SPTAN1,SPTBN1,SPTBN2,TLN1,TMOD1,TPM1,TPM3,EZR,VIM,ZYX,TMOD3,LIMA1,AMOT
3_Member	GO Biological Processes	GO:0051261	protein depolymerization	-9.74083	-6.86248	12/110	118,829,832,1072,4131,6709,6711,6712,7111,29766,51474,57662	ADD1,CAPZA1,CAPZB,CFL1,MAP1B,SPTAN1,SPTBN1,SPTBN2,TMOD1,TMOD3,LIMA1,CAMSAP3
3_Member	GO Biological Processes	GO:0030036	actin cytoskeleton organization	-9.20389	-6.40125	25/667	60,71,81,118,829,832,1072,1627,2017,2317,4627,4628,5573,6709,6711,6712,7094,7111,7168,7170,7430,7791,29766,51474,154796	ACTB,ACTG1,ACTN4,ADD1,CAPZA1,CAPZB,CFL1,DBN1,CTTN,FLNB,MYH9,MYH10,PRKAR1A,SPTAN1,SPTBN1,SPTBN2,TLN1,TMOD1,TPM1,TPM3,EZR,ZYX,TMOD3,LIMA1,AMOT
3_Member	GO Biological Processes	GO:0097435	supramolecular fiber organization	-9.11085	-6.32525	25/674	71,81,118,829,832,1072,1627,1832,2017,3849,4131,4628,5573,6709,6711,6712,7111,7168,7170,7430,7431,7791,29766,51474,57662	ACTG1,ACTN4,ADD1,CAPZA1,CAPZB,CFL1,DBN1,DSP,CTTN,KRT2,MAP1B,MYH10,PRKAR1A,SPTAN1,SPTBN1,SPTBN2,TMOD1,TPM1,TPM3,EZR,VIM,ZYX,TMOD3,LIMA1,CAMSAP3
3_Member	GO Biological Processes	GO:0051693	actin filament capping	-9.01827	-6.26485	8/38	118,829,832,6709,6711,6712,7111,29766	ADD1,CAPZA1,CAPZB,SPTAN1,SPTBN1,SPTBN2,TMOD1,TMOD3
3_Member	GO Biological Processes	GO:0051494	negative regulation of cytoskeleton organization	-8.24587	-5.55044	12/148	118,829,832,4131,6709,6711,6712,7111,10432,29766,51474,57662	ADD1,CAPZA1,CAPZB,MAP1B,SPTAN1,SPTBN1,SPTBN2,TMOD1,RBM14,TMOD3,LIMA1,CAMSAP3
3_Member	GO Biological Processes	GO:0043624	cellular protein complex disassembly	-8.20999	-5.52793	14/218	118,829,832,1072,4131,6182,6709,6711,6712,7111,29766,51474,57662,65080	ADD1,CAPZA1,CAPZB,CFL1,MAP1B,MRPL12,SPTAN1,SPTBN1,SPTBN2,TMOD1,TMOD3,LIMA1,CAMSAP3,MRPL44
3_Member	GO Biological Processes	GO:0010639	negative regulation of organelle organization	-8.02863	-5.41726	18/395	118,829,832,3008,3178,4000,4131,4134,5573,6709,6711,6712,7111,7175,10432,29766,51474,57662	ADD1,CAPZA1,CAPZB,H1-4,HNRNPA1,LMNA,MAP1B,MAP4,PRKAR1A,SPTAN1,SPTBN1,SPTBN2,TMOD1,TPR,RBM14,TMOD3,LIMA1,CAMSAP3
3_Member	GO Biological Processes	GO:0043254	regulation of protein complex assembly	-7.62551	-5.07814	19/469	118,829,832,1627,1654,2017,3146,4131,6118,6119,6709,6711,6712,7111,7453,9908,10146,29766,57662	ADD1,CAPZA1,CAPZB,DBN1,DDX3X,CTTN,HMGB1,MAP1B,RPA2,RPA3,SPTAN1,SPTBN1,SPTBN2,TMOD1,WARS1,G3BP2,G3BP1,TMOD3,CAMSAP3
3_Member	GO Biological Processes	GO:0051129	negative regulation of cellular component organization	-7.58048	-5.04266	24/745	81,118,829,832,1654,3008,3146,3178,4000,4131,4134,5573,6709,6711,6712,7111,7175,7431,7533,10432,29766,51474,57466,57662	ACTN4,ADD1,CAPZA1,CAPZB,DDX3X,H1-4,HMGB1,HNRNPA1,LMNA,MAP1B,MAP4,PRKAR1A,SPTAN1,SPTBN1,SPTBN2,TMOD1,TPR,VIM,YWHAH,RBM14,TMOD3,LIMA1,SCAF4,CAMSAP3
3_Member	GO Biological Processes	GO:0030837	negative regulation of actin filament polymerization	-7.48843	-4.96909	8/58	118,829,832,6709,6711,6712,7111,29766	ADD1,CAPZA1,CAPZB,SPTAN1,SPTBN1,SPTBN2,TMOD1,TMOD3
3_Member	GO Biological Processes	GO:0032984	protein-containing complex disassembly	-7.47347	-4.96309	16/335	118,829,832,1072,4131,6182,6605,6709,6711,6712,7111,29766,51474,57466,57662,65080	ADD1,CAPZA1,CAPZB,CFL1,MAP1B,MRPL12,SMARCE1,SPTAN1,SPTBN1,SPTBN2,TMOD1,TMOD3,LIMA1,SCAF4,CAMSAP3,MRPL44
3_Member	GO Biological Processes	GO:0051493	regulation of cytoskeleton organization	-7.4381	-4.9365	20/534	118,829,832,1072,1627,2017,3832,4131,6709,6711,6712,7111,7168,7175,7430,10432,10460,29766,51474,57662	ADD1,CAPZA1,CAPZB,CFL1,DBN1,CTTN,KIF11,MAP1B,SPTAN1,SPTBN1,SPTBN2,TMOD1,TPM1,TPR,EZR,RBM14,TACC3,TMOD3,LIMA1,CAMSAP3
3_Member	GO Biological Processes	GO:1902904	negative regulation of supramolecular fiber organization	-7.39834	-4.91377	11/142	118,829,832,4131,6709,6711,6712,7111,29766,51474,57662	ADD1,CAPZA1,CAPZB,MAP1B,SPTAN1,SPTBN1,SPTBN2,TMOD1,TMOD3,LIMA1,CAMSAP3
3_Member	GO Biological Processes	GO:0008064	regulation of actin polymerization or depolymerization	-7.31964	-4.84334	12/179	118,829,832,1072,1627,2017,6709,6711,6712,7111,29766,51474	ADD1,CAPZA1,CAPZB,CFL1,DBN1,CTTN,SPTAN1,SPTBN1,SPTBN2,TMOD1,TMOD3,LIMA1
3_Member	GO Biological Processes	GO:0030832	regulation of actin filament length	-7.29291	-4.82472	12/180	118,829,832,1072,1627,2017,6709,6711,6712,7111,29766,51474	ADD1,CAPZA1,CAPZB,CFL1,DBN1,CTTN,SPTAN1,SPTBN1,SPTBN2,TMOD1,TMOD3,LIMA1
3_Member	GO Biological Processes	GO:0007015	actin filament organization	-7.14013	-4.67991	17/402	81,118,829,832,1072,1627,2017,6709,6711,6712,7111,7168,7170,7430,7791,29766,51474	ACTN4,ADD1,CAPZA1,CAPZB,CFL1,DBN1,CTTN,SPTAN1,SPTBN1,SPTBN2,TMOD1,TPM1,TPM3,EZR,ZYX,TMOD3,LIMA1
3_Member	GO Biological Processes	GO:0032272	negative regulation of protein polymerization	-6.73728	-4.32909	8/72	118,829,832,6709,6711,6712,7111,29766	ADD1,CAPZA1,CAPZB,SPTAN1,SPTBN1,SPTBN2,TMOD1,TMOD3
3_Member	GO Biological Processes	GO:0032970	regulation of actin filament-based process	-6.58767	-4.19733	16/389	118,829,832,1072,1627,1832,2017,4627,6709,6711,6712,7111,7168,7430,29766,51474	ADD1,CAPZA1,CAPZB,CFL1,DBN1,DSP,CTTN,MYH9,SPTAN1,SPTBN1,SPTBN2,TMOD1,TPM1,EZR,TMOD3,LIMA1
3_Member	GO Biological Processes	GO:0008154	actin polymerization or depolymerization	-6.58499	-4.19733	12/209	118,829,832,1072,1627,2017,6709,6711,6712,7111,29766,51474	ADD1,CAPZA1,CAPZB,CFL1,DBN1,CTTN,SPTAN1,SPTBN1,SPTBN2,TMOD1,TMOD3,LIMA1
3_Member	GO Biological Processes	GO:0022411	cellular component disassembly	-6.53704	-4.15601	19/551	118,829,832,1072,2017,3146,4131,6182,6605,6709,6711,6712,7111,11140,29766,51474,57466,57662,65080	ADD1,CAPZA1,CAPZB,CFL1,CTTN,HMGB1,MAP1B,MRPL12,SMARCE1,SPTAN1,SPTBN1,SPTBN2,TMOD1,CDC37,TMOD3,LIMA1,SCAF4,CAMSAP3,MRPL44
3_Member	GO Biological Processes	GO:0031333	negative regulation of protein complex assembly	-6.417	-4.0425	10/141	118,829,832,1654,3146,6709,6711,6712,7111,29766	ADD1,CAPZA1,CAPZB,DDX3X,HMGB1,SPTAN1,SPTBN1,SPTBN2,TMOD1,TMOD3
3_Member	GO Biological Processes	GO:1902903	regulation of supramolecular fiber organization	-6.40253	-4.03447	15/352	118,829,832,1072,1627,2017,4131,6709,6711,6712,7111,7168,29766,51474,57662	ADD1,CAPZA1,CAPZB,CFL1,DBN1,CTTN,MAP1B,SPTAN1,SPTBN1,SPTBN2,TMOD1,TPM1,TMOD3,LIMA1,CAMSAP3
3_Member	GO Biological Processes	GO:0032271	regulation of protein polymerization	-6.38843	-4.0267	12/218	118,829,832,1627,2017,4131,6709,6711,6712,7111,29766,57662	ADD1,CAPZA1,CAPZB,DBN1,CTTN,MAP1B,SPTAN1,SPTBN1,SPTBN2,TMOD1,TMOD3,CAMSAP3
3_Member	GO Biological Processes	GO:0110053	regulation of actin filament organization	-6.37735	-4.02188	13/261	118,829,832,1072,1627,2017,6709,6711,6712,7111,7168,29766,51474	ADD1,CAPZA1,CAPZB,CFL1,DBN1,CTTN,SPTAN1,SPTBN1,SPTBN2,TMOD1,TPM1,TMOD3,LIMA1
3_Member	GO Biological Processes	GO:0032535	regulation of cellular component size	-6.12946	-3.78014	15/370	118,829,832,1072,1207,1627,2017,4131,6709,6711,6712,7111,7430,29766,51474	ADD1,CAPZA1,CAPZB,CFL1,CLNS1A,DBN1,CTTN,MAP1B,SPTAN1,SPTBN1,SPTBN2,TMOD1,EZR,TMOD3,LIMA1
3_Member	GO Biological Processes	GO:0030833	regulation of actin filament polymerization	-5.86256	-3.53704	10/162	118,829,832,1627,2017,6709,6711,6712,7111,29766	ADD1,CAPZA1,CAPZB,DBN1,CTTN,SPTAN1,SPTBN1,SPTBN2,TMOD1,TMOD3
3_Member	GO Biological Processes	GO:0032956	regulation of actin cytoskeleton organization	-5.77561	-3.45585	14/344	118,829,832,1072,1627,2017,6709,6711,6712,7111,7168,7430,29766,51474	ADD1,CAPZA1,CAPZB,CFL1,DBN1,CTTN,SPTAN1,SPTBN1,SPTBN2,TMOD1,TPM1,EZR,TMOD3,LIMA1
3_Member	GO Biological Processes	GO:0030041	actin filament polymerization	-5.40724	-3.11815	10/182	118,829,832,1627,2017,6709,6711,6712,7111,29766	ADD1,CAPZA1,CAPZB,DBN1,CTTN,SPTAN1,SPTBN1,SPTBN2,TMOD1,TMOD3
3_Member	GO Biological Processes	GO:0051258	protein polymerization	-5.19131	-2.93026	12/284	118,829,832,1627,2017,4131,6709,6711,6712,7111,29766,57662	ADD1,CAPZA1,CAPZB,DBN1,CTTN,MAP1B,SPTAN1,SPTBN1,SPTBN2,TMOD1,TMOD3,CAMSAP3
3_Member	GO Biological Processes	GO:0090066	regulation of anatomical structure size	-4.48683	-2.34121	15/507	118,829,832,1072,1207,1627,2017,4131,6709,6711,6712,7111,7430,29766,51474	ADD1,CAPZA1,CAPZB,CFL1,CLNS1A,DBN1,CTTN,MAP1B,SPTAN1,SPTBN1,SPTBN2,TMOD1,EZR,TMOD3,LIMA1
3_Member	GO Biological Processes	GO:0051016	barbed-end actin filament capping	-3.20335	-1.31664	3/20	118,829,832	ADD1,CAPZA1,CAPZB
4_Summary	GO Biological Processes	GO:0043484	regulation of RNA splicing	-10.9729	-7.8515	14/135	708,2521,3178,3181,3185,3187,3190,6625,8241,9967,9991,11338,27316,79026,8106,79869,6421,3184,8570	C1QBP,FUS,HNRNPA1,HNRNPA2B1,HNRNPF,HNRNPH1,HNRNPK,SNRNP70,RBM10,THRAP3,PTBP3,U2AF2,RBMX,AHNAK,PABPN1,CPSF7,SFPQ,HNRNPD,KHSRP
4_Member	GO Biological Processes	GO:0043484	regulation of RNA splicing	-10.9729	-7.8515	14/135	708,2521,3178,3181,3185,3187,3190,6625,8241,9967,9991,11338,27316,79026	C1QBP,FUS,HNRNPA1,HNRNPA2B1,HNRNPF,HNRNPH1,HNRNPK,SNRNP70,RBM10,THRAP3,PTBP3,U2AF2,RBMX,AHNAK
4_Member	GO Biological Processes	GO:0033119	negative regulation of RNA splicing	-9.04254	-6.27332	7/24	708,3181,3190,8241,9991,11338,27316	C1QBP,HNRNPA2B1,HNRNPK,RBM10,PTBP3,U2AF2,RBMX
4_Member	GO Biological Processes	GO:0048025	negative regulation of mRNA splicing, via spliceosome	-8.05319	-5.41726	6/19	708,3181,3190,8241,11338,27316	C1QBP,HNRNPA2B1,HNRNPK,RBM10,U2AF2,RBMX
4_Member	GO Biological Processes	GO:0050684	regulation of mRNA processing	-7.55995	-5.03147	11/137	708,3178,3181,3190,6625,8106,8241,9967,11338,27316,79869	C1QBP,HNRNPA1,HNRNPA2B1,HNRNPK,SNRNP70,PABPN1,RBM10,THRAP3,U2AF2,RBMX,CPSF7
4_Member	GO Biological Processes	GO:0050686	negative regulation of mRNA processing	-6.93842	-4.5087	6/28	708,3181,3190,8241,11338,27316	C1QBP,HNRNPA2B1,HNRNPK,RBM10,U2AF2,RBMX
4_Member	GO Biological Processes	GO:0048024	regulation of mRNA splicing, via spliceosome	-6.78602	-4.37078	9/98	708,3178,3181,3190,6625,8241,9967,11338,27316	C1QBP,HNRNPA1,HNRNPA2B1,HNRNPK,SNRNP70,RBM10,THRAP3,U2AF2,RBMX
4_Member	GO Biological Processes	GO:0033120	positive regulation of RNA splicing	-3.71003	-1.70812	4/34	6625,9967,11338,27316	SNRNP70,THRAP3,U2AF2,RBMX
4_Member	GO Biological Processes	GO:0000380	alternative mRNA splicing, via spliceosome	-3.31349	-1.39944	5/76	3178,6421,8241,9967,27316	HNRNPA1,SFPQ,RBM10,THRAP3,RBMX
4_Member	GO Biological Processes	GO:1903313	positive regulation of mRNA metabolic process	-3.26153	-1.36415	5/78	3184,6625,8570,9967,27316	HNRNPD,SNRNP70,KHSRP,THRAP3,RBMX
4_Member	GO Biological Processes	GO:0048026	positive regulation of mRNA splicing, via spliceosome	-3.13913	-1.26078	3/21	6625,9967,27316	SNRNP70,THRAP3,RBMX
4_Member	GO Biological Processes	GO:0050685	positive regulation of mRNA processing	-2.63747	-0.861778	3/31	6625,9967,27316	SNRNP70,THRAP3,RBMX
4_Member	GO Biological Processes	GO:0000381	regulation of alternative mRNA splicing, via spliceosome	-2.63505	-0.860986	4/65	3178,8241,9967,27316	HNRNPA1,RBM10,THRAP3,RBMX
5_Summary	GO Biological Processes	GO:0022618	ribonucleoprotein complex assembly	-10.4956	-7.49915	18/277	708,1207,1654,1975,6152,6637,8175,8666,9092,9908,10146,10291,10856,26121,27316,79084,79869,100130932,6155,6202,54433,83732	C1QBP,CLNS1A,DDX3X,EIF4B,RPL24,SNRPG,SF3A2,EIF3G,SART1,G3BP2,G3BP1,SF3A1,RUVBL2,PRPF31,RBMX,WDR77,CPSF7,SNRPGP15,RPL27,RPS8,GAR1,RIOK1
5_Member	GO Biological Processes	GO:0022618	ribonucleoprotein complex assembly	-10.4956	-7.49915	18/277	708,1207,1654,1975,6152,6637,8175,8666,9092,9908,10146,10291,10856,26121,27316,79084,79869,100130932	C1QBP,CLNS1A,DDX3X,EIF4B,RPL24,SNRPG,SF3A2,EIF3G,SART1,G3BP2,G3BP1,SF3A1,RUVBL2,PRPF31,RBMX,WDR77,CPSF7,SNRPGP15
5_Member	GO Biological Processes	GO:0071826	ribonucleoprotein complex subunit organization	-10.1434	-7.22154	18/291	708,1207,1654,1975,6152,6637,8175,8666,9092,9908,10146,10291,10856,26121,27316,79084,79869,100130932	C1QBP,CLNS1A,DDX3X,EIF4B,RPL24,SNRPG,SF3A2,EIF3G,SART1,G3BP2,G3BP1,SF3A1,RUVBL2,PRPF31,RBMX,WDR77,CPSF7,SNRPGP15
5_Member	GO Biological Processes	GO:0022613	ribonucleoprotein complex biogenesis	-9.39464	-6.55579	22/502	708,1207,1654,1975,6152,6155,6202,6637,8175,8666,9092,9908,10146,10291,10856,26121,27316,54433,79084,79869,83732,100130932	C1QBP,CLNS1A,DDX3X,EIF4B,RPL24,RPL27,RPS8,SNRPG,SF3A2,EIF3G,SART1,G3BP2,G3BP1,SF3A1,RUVBL2,PRPF31,RBMX,GAR1,WDR77,CPSF7,RIOK1,SNRPGP15
5_Member	GO Biological Processes	GO:0000387	spliceosomal snRNP assembly	-5.23058	-2.95428	6/53	1207,6637,9092,26121,79084,100130932	CLNS1A,SNRPG,SART1,PRPF31,WDR77,SNRPGP15
6_Summary	GO Biological Processes	GO:0043043	peptide biosynthetic process	-9.65745	-6.7993	27/740	708,1654,1756,1933,1936,1938,1975,2597,3184,4076,5464,6152,6155,6156,6182,6202,6206,7175,7431,7453,8531,8570,8666,9444,10492,55854,65080,6625	C1QBP,DDX3X,DMD,EEF1B2,EEF1D,EEF2,EIF4B,GAPDH,HNRNPD,CAPRIN1,PPA1,RPL24,RPL27,RPL30,MRPL12,RPS8,RPS12,TPR,VIM,WARS1,YBX3,KHSRP,EIF3G,QKI,SYNCRIP,ZC3H15,MRPL44,SNRNP70
6_Member	GO Biological Processes	GO:0043043	peptide biosynthetic process	-9.65745	-6.7993	27/740	708,1654,1756,1933,1936,1938,1975,2597,3184,4076,5464,6152,6155,6156,6182,6202,6206,7175,7431,7453,8531,8570,8666,9444,10492,55854,65080	C1QBP,DDX3X,DMD,EEF1B2,EEF1D,EEF2,EIF4B,GAPDH,HNRNPD,CAPRIN1,PPA1,RPL24,RPL27,RPL30,MRPL12,RPS8,RPS12,TPR,VIM,WARS1,YBX3,KHSRP,EIF3G,QKI,SYNCRIP,ZC3H15,MRPL44
6_Member	GO Biological Processes	GO:0006412	translation	-9.27939	-6.45903	26/715	708,1654,1933,1936,1938,1975,2597,3184,4076,5464,6152,6155,6156,6182,6202,6206,7175,7431,7453,8531,8570,8666,9444,10492,55854,65080	C1QBP,DDX3X,EEF1B2,EEF1D,EEF2,EIF4B,GAPDH,HNRNPD,CAPRIN1,PPA1,RPL24,RPL27,RPL30,MRPL12,RPS8,RPS12,TPR,VIM,WARS1,YBX3,KHSRP,EIF3G,QKI,SYNCRIP,ZC3H15,MRPL44
6_Member	GO Biological Processes	GO:0034248	regulation of cellular amide metabolic process	-4.11821	-2.0349	14/484	708,1654,1938,1975,2597,3184,4076,6625,7175,7431,8531,8570,9444,10492	C1QBP,DDX3X,EEF2,EIF4B,GAPDH,HNRNPD,CAPRIN1,SNRNP70,TPR,VIM,YBX3,KHSRP,QKI,SYNCRIP
6_Member	GO Biological Processes	GO:0006417	regulation of translation	-4.10263	-2.02263	13/425	708,1654,1938,1975,2597,3184,4076,7175,7431,8531,8570,9444,10492	C1QBP,DDX3X,EEF2,EIF4B,GAPDH,HNRNPD,CAPRIN1,TPR,VIM,YBX3,KHSRP,QKI,SYNCRIP
6_Member	GO Biological Processes	GO:0045727	positive regulation of translation	-3.10466	-1.23042	6/127	708,1654,1938,3184,7431,8531	C1QBP,DDX3X,EEF2,HNRNPD,VIM,YBX3
6_Member	GO Biological Processes	GO:0034249	negative regulation of cellular amide metabolic process	-3.09004	-1.22392	8/229	1654,2597,3184,4076,6625,7175,8570,10492	DDX3X,GAPDH,HNRNPD,CAPRIN1,SNRNP70,TPR,KHSRP,SYNCRIP
6_Member	GO Biological Processes	GO:0034250	positive regulation of cellular amide metabolic process	-2.68944	-0.902158	6/153	708,1654,1938,3184,7431,8531	C1QBP,DDX3X,EEF2,HNRNPD,VIM,YBX3
6_Member	GO Biological Processes	GO:0017148	negative regulation of translation	-2.66294	-0.882321	7/209	1654,2597,3184,4076,7175,8570,10492	DDX3X,GAPDH,HNRNPD,CAPRIN1,TPR,KHSRP,SYNCRIP
7_Summary	GO Biological Processes	GO:0006403	RNA localization	-7.88926	-5.31194	14/231	3178,3181,6421,7175,8106,8570,9444,9908,10189,10856,11338,26097,26121,55110,1072,2017,3184,4000,4131,7168,7533,10146,10971,11140,1627,7430,6637,23435,79869,3028,3008,10460	HNRNPA1,HNRNPA2B1,SFPQ,TPR,PABPN1,KHSRP,QKI,G3BP2,ALYREF,RUVBL2,U2AF2,CHTOP,PRPF31,MAGOHB,CFL1,CTTN,HNRNPD,LMNA,MAP1B,TPM1,YWHAH,G3BP1,YWHAQ,CDC37,DBN1,EZR,SNRPG,TARDBP,CPSF7,HSD17B10,H1-4,TACC3
7_Member	GO Biological Processes	GO:0006403	RNA localization	-7.88926	-5.31194	14/231	3178,3181,6421,7175,8106,8570,9444,9908,10189,10856,11338,26097,26121,55110	HNRNPA1,HNRNPA2B1,SFPQ,TPR,PABPN1,KHSRP,QKI,G3BP2,ALYREF,RUVBL2,U2AF2,CHTOP,PRPF31,MAGOHB
7_Member	GO Biological Processes	GO:0051028	mRNA transport	-7.0938	-4.64141	11/152	3178,3181,7175,8106,8570,9444,9908,10189,11338,26097,55110	HNRNPA1,HNRNPA2B1,TPR,PABPN1,KHSRP,QKI,G3BP2,ALYREF,U2AF2,CHTOP,MAGOHB
7_Member	GO Biological Processes	GO:0050657	nucleic acid transport	-6.96026	-4.52311	12/193	3178,3181,6421,7175,8106,8570,9444,9908,10189,11338,26097,55110	HNRNPA1,HNRNPA2B1,SFPQ,TPR,PABPN1,KHSRP,QKI,G3BP2,ALYREF,U2AF2,CHTOP,MAGOHB
7_Member	GO Biological Processes	GO:0050658	RNA transport	-6.96026	-4.52311	12/193	3178,3181,6421,7175,8106,8570,9444,9908,10189,11338,26097,55110	HNRNPA1,HNRNPA2B1,SFPQ,TPR,PABPN1,KHSRP,QKI,G3BP2,ALYREF,U2AF2,CHTOP,MAGOHB
7_Member	GO Biological Processes	GO:0051236	establishment of RNA localization	-6.88718	-4.46476	12/196	3178,3181,6421,7175,8106,8570,9444,9908,10189,11338,26097,55110	HNRNPA1,HNRNPA2B1,SFPQ,TPR,PABPN1,KHSRP,QKI,G3BP2,ALYREF,U2AF2,CHTOP,MAGOHB
7_Member	GO Biological Processes	GO:0015931	nucleobase-containing compound transport	-5.92689	-3.59555	12/241	3178,3181,6421,7175,8106,8570,9444,9908,10189,11338,26097,55110	HNRNPA1,HNRNPA2B1,SFPQ,TPR,PABPN1,KHSRP,QKI,G3BP2,ALYREF,U2AF2,CHTOP,MAGOHB
7_Member	GO Biological Processes	GO:0071166	ribonucleoprotein complex localization	-4.83702	-2.60023	8/128	3181,7175,8106,10189,11338,26097,26121,55110	HNRNPA2B1,TPR,PABPN1,ALYREF,U2AF2,CHTOP,PRPF31,MAGOHB
7_Member	GO Biological Processes	GO:0006405	RNA export from nucleus	-4.66897	-2.48123	8/135	3178,3181,7175,8106,10189,11338,26097,55110	HNRNPA1,HNRNPA2B1,TPR,PABPN1,ALYREF,U2AF2,CHTOP,MAGOHB
7_Member	GO Biological Processes	GO:0010638	positive regulation of organelle organization	-4.55969	-2.40139	17/624	1072,2017,3178,3181,3184,4000,4131,6421,7168,7175,7533,9908,10146,10856,10971,11140,26097	CFL1,CTTN,HNRNPA1,HNRNPA2B1,HNRNPD,LMNA,MAP1B,SFPQ,TPM1,TPR,YWHAH,G3BP2,G3BP1,RUVBL2,YWHAQ,CDC37,CHTOP
7_Member	GO Biological Processes	GO:0006406	mRNA export from nucleus	-4.32277	-2.21562	7/111	3181,7175,8106,10189,11338,26097,55110	HNRNPA2B1,TPR,PABPN1,ALYREF,U2AF2,CHTOP,MAGOHB
7_Member	GO Biological Processes	GO:0071427	mRNA-containing ribonucleoprotein complex export from nucleus	-4.32277	-2.21562	7/111	3181,7175,8106,10189,11338,26097,55110	HNRNPA2B1,TPR,PABPN1,ALYREF,U2AF2,CHTOP,MAGOHB
7_Member	GO Biological Processes	GO:0071426	ribonucleoprotein complex export from nucleus	-3.95245	-1.898	7/127	3181,7175,8106,10189,11338,26097,55110	HNRNPA2B1,TPR,PABPN1,ALYREF,U2AF2,CHTOP,MAGOHB
7_Member	GO Biological Processes	GO:2001252	positive regulation of chromosome organization	-3.88911	-1.83775	8/174	3178,3181,3184,4000,6421,7175,10856,26097	HNRNPA1,HNRNPA2B1,HNRNPD,LMNA,SFPQ,TPR,RUVBL2,CHTOP
7_Member	GO Biological Processes	GO:0031503	protein-containing complex localization	-3.79806	-1.76183	10/281	1627,3181,6421,7175,7430,8106,10189,11338,26097,55110	DBN1,HNRNPA2B1,SFPQ,TPR,EZR,PABPN1,ALYREF,U2AF2,CHTOP,MAGOHB
7_Member	GO Biological Processes	GO:0006913	nucleocytoplasmic transport	-3.72848	-1.71701	11/343	3178,3181,4000,6637,7175,8106,10189,11338,23435,26097,55110	HNRNPA1,HNRNPA2B1,LMNA,SNRPG,TPR,PABPN1,ALYREF,U2AF2,TARDBP,CHTOP,MAGOHB
7_Member	GO Biological Processes	GO:0031124	mRNA 3'-end processing	-3.7073	-1.70812	6/98	8106,10189,11338,26097,55110,79869	PABPN1,ALYREF,U2AF2,CHTOP,MAGOHB,CPSF7
7_Member	GO Biological Processes	GO:0051169	nuclear transport	-3.69586	-1.70211	11/346	3178,3181,4000,6637,7175,8106,10189,11338,23435,26097,55110	HNRNPA1,HNRNPA2B1,LMNA,SNRPG,TPR,PABPN1,ALYREF,U2AF2,TARDBP,CHTOP,MAGOHB
7_Member	GO Biological Processes	GO:0051168	nuclear export	-3.56648	-1.61141	8/194	3178,3181,7175,8106,10189,11338,26097,55110	HNRNPA1,HNRNPA2B1,TPR,PABPN1,ALYREF,U2AF2,CHTOP,MAGOHB
7_Member	GO Biological Processes	GO:0031123	RNA 3'-end processing	-3.5065	-1.5636	7/150	3028,8106,10189,11338,26097,55110,79869	HSD17B10,PABPN1,ALYREF,U2AF2,CHTOP,MAGOHB,CPSF7
7_Member	GO Biological Processes	GO:0033044	regulation of chromosome organization	-3.09732	-1.22716	10/345	3008,3178,3181,3184,4000,6421,7175,10460,10856,26097	H1-4,HNRNPA1,HNRNPA2B1,HNRNPD,LMNA,SFPQ,TPR,TACC3,RUVBL2,CHTOP
7_Member	GO Biological Processes	GO:0006611	protein export from nucleus	-3.04887	-1.1966	7/179	3181,7175,8106,10189,11338,26097,55110	HNRNPA2B1,TPR,PABPN1,ALYREF,U2AF2,CHTOP,MAGOHB
8_Summary	GO Biological Processes	GO:0006310	DNA recombination	-6.60684	-4.20561	14/293	2521,3008,3146,4172,4174,4175,4436,4841,6118,6119,6421,10189,10432,10856,1654,3181,10146,10973,5931,7175,8533,85456,6605,3276	FUS,H1-4,HMGB1,MCM3,MCM5,MCM6,MSH2,NONO,RPA2,RPA3,SFPQ,ALYREF,RBM14,RUVBL2,DDX3X,HNRNPA2B1,G3BP1,ASCC3,RBBP7,TPR,COPS3,TNKS1BP1,SMARCE1,PRMT1
8_Member	GO Biological Processes	GO:0006310	DNA recombination	-6.60684	-4.20561	14/293	2521,3008,3146,4172,4174,4175,4436,4841,6118,6119,6421,10189,10432,10856	FUS,H1-4,HMGB1,MCM3,MCM5,MCM6,MSH2,NONO,RPA2,RPA3,SFPQ,ALYREF,RBM14,RUVBL2
8_Member	GO Biological Processes	GO:0032392	DNA geometric change	-6.06434	-3.72708	9/119	1654,3146,3181,4172,4174,4175,10146,10856,10973	DDX3X,HMGB1,HNRNPA2B1,MCM3,MCM5,MCM6,G3BP1,RUVBL2,ASCC3
8_Member	GO Biological Processes	GO:0006267	pre-replicative complex assembly involved in nuclear cell cycle DNA replication	-4.68063	-2.48437	3/7	4172,4174,4175	MCM3,MCM5,MCM6
8_Member	GO Biological Processes	GO:0036388	pre-replicative complex assembly	-4.68063	-2.48437	3/7	4172,4174,4175	MCM3,MCM5,MCM6
8_Member	GO Biological Processes	GO:1902299	pre-replicative complex assembly involved in cell cycle DNA replication	-4.68063	-2.48437	3/7	4172,4174,4175	MCM3,MCM5,MCM6
8_Member	GO Biological Processes	GO:0071103	DNA conformation change	-4.58141	-2.41425	12/327	1654,3008,3146,3181,4172,4174,4175,5931,7175,10146,10856,10973	DDX3X,H1-4,HMGB1,HNRNPA2B1,MCM3,MCM5,MCM6,RBBP7,TPR,G3BP1,RUVBL2,ASCC3
8_Member	GO Biological Processes	GO:0032508	DNA duplex unwinding	-4.34795	-2.23373	7/110	1654,4172,4174,4175,10146,10856,10973	DDX3X,MCM3,MCM5,MCM6,G3BP1,RUVBL2,ASCC3
8_Member	GO Biological Processes	GO:0006281	DNA repair	-4.06228	-1.99203	15/553	2521,3146,4172,4174,4175,4436,4841,6118,6119,6421,8533,10432,10856,10973,85456	FUS,HMGB1,MCM3,MCM5,MCM6,MSH2,NONO,RPA2,RPA3,SFPQ,COPS3,RBM14,RUVBL2,ASCC3,TNKS1BP1
8_Member	GO Biological Processes	GO:0000727	double-strand break repair via break-induced replication	-4.01817	-1.95113	3/11	4172,4174,4175	MCM3,MCM5,MCM6
8_Member	GO Biological Processes	GO:0000724	double-strand break repair via homologous recombination	-3.80722	-1.76517	7/134	2521,4172,4174,4175,6118,6119,6421	FUS,MCM3,MCM5,MCM6,RPA2,RPA3,SFPQ
8_Member	GO Biological Processes	GO:0000725	recombinational repair	-3.78721	-1.75395	7/135	2521,4172,4174,4175,6118,6119,6421	FUS,MCM3,MCM5,MCM6,RPA2,RPA3,SFPQ
8_Member	GO Biological Processes	GO:0033260	nuclear DNA replication	-3.76078	-1.73373	5/61	4172,4174,4175,6118,6119	MCM3,MCM5,MCM6,RPA2,RPA3
8_Member	GO Biological Processes	GO:0006302	double-strand break repair	-3.53288	-1.58516	9/248	2521,4172,4174,4175,4436,6118,6119,6421,85456	FUS,MCM3,MCM5,MCM6,MSH2,RPA2,RPA3,SFPQ,TNKS1BP1
8_Member	GO Biological Processes	GO:0044786	cell cycle DNA replication	-3.42226	-1.4865	5/72	4172,4174,4175,6118,6119	MCM3,MCM5,MCM6,RPA2,RPA3
8_Member	GO Biological Processes	GO:0071824	protein-DNA complex subunit organization	-3.06581	-1.20567	9/288	3008,3146,4172,4174,4175,5931,6118,6119,6605	H1-4,HMGB1,MCM3,MCM5,MCM6,RBBP7,RPA2,RPA3,SMARCE1
8_Member	GO Biological Processes	GO:0065004	protein-DNA complex assembly	-2.86834	-1.04616	8/248	3008,3146,4172,4174,4175,5931,6118,6119	H1-4,HMGB1,MCM3,MCM5,MCM6,RBBP7,RPA2,RPA3
8_Member	GO Biological Processes	GO:0006261	DNA-dependent DNA replication	-2.67521	-0.891275	6/154	4172,4174,4175,6118,6119,10189	MCM3,MCM5,MCM6,RPA2,RPA3,ALYREF
8_Member	GO Biological Processes	GO:0006260	DNA replication	-2.57893	-0.819265	8/276	4172,4174,4175,5931,6118,6119,10189,10432	MCM3,MCM5,MCM6,RBBP7,RPA2,RPA3,ALYREF,RBM14
8_Member	GO Biological Processes	GO:0000082	G1/S transition of mitotic cell cycle	-2.55023	-0.802973	8/279	1654,3276,4172,4174,4175,6118,6119,85456	DDX3X,PRMT1,MCM3,MCM5,MCM6,RPA2,RPA3,TNKS1BP1
8_Member	GO Biological Processes	GO:0006270	DNA replication initiation	-2.41606	-0.691962	3/37	4172,4174,4175	MCM3,MCM5,MCM6
8_Member	GO Biological Processes	GO:0044843	cell cycle G1/S phase transition	-2.37761	-0.665919	8/298	1654,3276,4172,4174,4175,6118,6119,85456	DDX3X,PRMT1,MCM3,MCM5,MCM6,RPA2,RPA3,TNKS1BP1
9_Summary	GO Biological Processes	GO:0002218	activation of innate immune response	-6.11433	-3.77109	14/322	708,3146,4841,5710,6421,6885,9782,10432,10454,23118,54726,55269,143471,257397,11140,60,71,801,28920,7430,27316,81,7533,3276,5052,8533,9958,2017,2597,6625,1936,5495,10549,10935,7001	C1QBP,HMGB1,NONO,PSMD4,SFPQ,MAP3K7,MATR3,RBM14,TAB1,TAB2,OTUD4,PSPC1,PSMA8,TAB3,CDC37,ACTB,ACTG1,CALM1,IGKV2-29,EZR,RBMX,ACTN4,YWHAH,PRMT1,PRDX1,COPS3,USP15,CTTN,GAPDH,SNRNP70,EEF1D,PPM1B,PRDX4,PRDX3,PRDX2
9_Member	GO Biological Processes	GO:0002218	activation of innate immune response	-6.11433	-3.77109	14/322	708,3146,4841,5710,6421,6885,9782,10432,10454,23118,54726,55269,143471,257397	C1QBP,HMGB1,NONO,PSMD4,SFPQ,MAP3K7,MATR3,RBM14,TAB1,TAB2,OTUD4,PSPC1,PSMA8,TAB3
9_Member	GO Biological Processes	GO:0045089	positive regulation of innate immune response	-5.2239	-2.95275	14/384	708,3146,4841,5710,6421,6885,9782,10432,10454,23118,54726,55269,143471,257397	C1QBP,HMGB1,NONO,PSMD4,SFPQ,MAP3K7,MATR3,RBM14,TAB1,TAB2,OTUD4,PSPC1,PSMA8,TAB3
9_Member	GO Biological Processes	GO:0045088	regulation of innate immune response	-5.04528	-2.79409	15/454	708,3146,4841,5710,6421,6885,9782,10432,10454,11140,23118,54726,55269,143471,257397	C1QBP,HMGB1,NONO,PSMD4,SFPQ,MAP3K7,MATR3,RBM14,TAB1,CDC37,TAB2,OTUD4,PSPC1,PSMA8,TAB3
9_Member	GO Biological Processes	GO:0070498	interleukin-1-mediated signaling pathway	-4.61519	-2.43991	7/100	5710,6885,10454,23118,54726,143471,257397	PSMD4,MAP3K7,TAB1,TAB2,OTUD4,PSMA8,TAB3
9_Member	GO Biological Processes	GO:0038093	Fc receptor signaling pathway	-4.34923	-2.23373	10/241	60,71,801,5710,6885,10454,23118,28920,143471,257397	ACTB,ACTG1,CALM1,PSMD4,MAP3K7,TAB1,TAB2,IGKV2-29,PSMA8,TAB3
9_Member	GO Biological Processes	GO:0002253	activation of immune response	-4.25668	-2.15647	18/727	60,71,708,3146,4841,5710,6421,6885,7430,9782,10432,10454,23118,28920,54726,55269,143471,257397	ACTB,ACTG1,C1QBP,HMGB1,NONO,PSMD4,SFPQ,MAP3K7,EZR,MATR3,RBM14,TAB1,TAB2,IGKV2-29,OTUD4,PSPC1,PSMA8,TAB3
9_Member	GO Biological Processes	GO:0038095	Fc-epsilon receptor signaling pathway	-3.97682	-1.91612	8/169	801,5710,6885,10454,23118,28920,143471,257397	CALM1,PSMD4,MAP3K7,TAB1,TAB2,IGKV2-29,PSMA8,TAB3
9_Member	GO Biological Processes	GO:0071347	cellular response to interleukin-1	-3.80438	-1.76517	8/179	5710,6885,10454,23118,27316,54726,143471,257397	PSMD4,MAP3K7,TAB1,TAB2,RBMX,OTUD4,PSMA8,TAB3
9_Member	GO Biological Processes	GO:0031349	positive regulation of defense response	-3.75822	-1.73373	14/524	708,3146,4841,5710,6421,6885,9782,10432,10454,23118,54726,55269,143471,257397	C1QBP,HMGB1,NONO,PSMD4,SFPQ,MAP3K7,MATR3,RBM14,TAB1,TAB2,OTUD4,PSPC1,PSMA8,TAB3
9_Member	GO Biological Processes	GO:0002753	cytoplasmic pattern recognition receptor signaling pathway	-3.72726	-1.71701	5/62	708,6885,10454,23118,257397	C1QBP,MAP3K7,TAB1,TAB2,TAB3
9_Member	GO Biological Processes	GO:0070423	nucleotide-binding oligomerization domain containing signaling pathway	-3.66022	-1.67975	4/35	6885,10454,23118,257397	MAP3K7,TAB1,TAB2,TAB3
9_Member	GO Biological Processes	GO:0002755	MyD88-dependent toll-like receptor signaling pathway	-3.61196	-1.65193	4/36	6885,10454,23118,257397	MAP3K7,TAB1,TAB2,TAB3
9_Member	GO Biological Processes	GO:0035872	nucleotide-binding domain, leucine rich repeat containing receptor signaling pathway	-3.61196	-1.65193	4/36	6885,10454,23118,257397	MAP3K7,TAB1,TAB2,TAB3
9_Member	GO Biological Processes	GO:0070555	response to interleukin-1	-3.37786	-1.44679	8/207	5710,6885,10454,23118,27316,54726,143471,257397	PSMD4,MAP3K7,TAB1,TAB2,RBMX,OTUD4,PSMA8,TAB3
9_Member	GO Biological Processes	GO:0002223	stimulatory C-type lectin receptor signaling pathway	-3.37287	-1.44414	6/113	5710,6885,10454,23118,143471,257397	PSMD4,MAP3K7,TAB1,TAB2,PSMA8,TAB3
9_Member	GO Biological Processes	GO:0002220	innate immune response activating cell surface receptor signaling pathway	-3.31221	-1.39944	6/116	5710,6885,10454,23118,143471,257397	PSMD4,MAP3K7,TAB1,TAB2,PSMA8,TAB3
9_Member	GO Biological Processes	GO:0002758	innate immune response-activating signal transduction	-2.93183	-1.09487	9/301	708,3146,5710,6885,10454,23118,54726,143471,257397	C1QBP,HMGB1,PSMD4,MAP3K7,TAB1,TAB2,OTUD4,PSMA8,TAB3
9_Member	GO Biological Processes	GO:0002221	pattern recognition receptor signaling pathway	-2.77101	-0.968377	7/200	708,3146,6885,10454,23118,54726,257397	C1QBP,HMGB1,MAP3K7,TAB1,TAB2,OTUD4,TAB3
9_Member	GO Biological Processes	GO:0002224	toll-like receptor signaling pathway	-2.7475	-0.951752	6/149	3146,6885,10454,23118,54726,257397	HMGB1,MAP3K7,TAB1,TAB2,OTUD4,TAB3
9_Member	GO Biological Processes	GO:0002764	immune response-regulating signaling pathway	-2.67056	-0.888282	14/678	60,71,708,801,3146,5710,6885,7430,10454,23118,28920,54726,143471,257397	ACTB,ACTG1,C1QBP,CALM1,HMGB1,PSMD4,MAP3K7,EZR,TAB1,TAB2,IGKV2-29,OTUD4,PSMA8,TAB3
9_Member	GO Biological Processes	GO:0030522	intracellular receptor signaling pathway	-2.54076	-0.797767	8/280	81,708,6885,7533,10432,10454,23118,257397	ACTN4,C1QBP,MAP3K7,YWHAH,RBM14,TAB1,TAB2,TAB3
9_Member	GO Biological Processes	GO:0051403	stress-activated MAPK cascade	-2.46655	-0.731355	8/288	3146,3276,5052,6885,7430,10454,23118,257397	HMGB1,PRMT1,PRDX1,MAP3K7,EZR,TAB1,TAB2,TAB3
9_Member	GO Biological Processes	GO:0002757	immune response-activating signal transduction	-2.43255	-0.706187	13/644	60,71,708,3146,5710,6885,7430,10454,23118,28920,54726,143471,257397	ACTB,ACTG1,C1QBP,HMGB1,PSMD4,MAP3K7,EZR,TAB1,TAB2,IGKV2-29,OTUD4,PSMA8,TAB3
9_Member	GO Biological Processes	GO:0002768	immune response-regulating cell surface receptor signaling pathway	-2.36795	-0.660132	11/506	60,71,801,5710,6885,7430,10454,23118,28920,143471,257397	ACTB,ACTG1,CALM1,PSMD4,MAP3K7,EZR,TAB1,TAB2,IGKV2-29,PSMA8,TAB3
9_Member	GO Biological Processes	GO:0070646	protein modification by small protein removal	-2.36031	-0.656662	8/300	60,5710,6885,8533,9958,10454,54726,143471	ACTB,PSMD4,MAP3K7,COPS3,USP15,TAB1,OTUD4,PSMA8
9_Member	GO Biological Processes	GO:0031098	stress-activated protein kinase signaling cascade	-2.21937	-0.55282	8/317	3146,3276,5052,6885,7430,10454,23118,257397	HMGB1,PRMT1,PRDX1,MAP3K7,EZR,TAB1,TAB2,TAB3
9_Member	GO Biological Processes	GO:0010506	regulation of autophagy	-2.11849	-0.470584	8/330	2017,2597,3146,6625,6885,11140,23118,257397	CTTN,GAPDH,HMGB1,SNRNP70,MAP3K7,CDC37,TAB2,TAB3
9_Member	GO Biological Processes	GO:0002429	immune response-activating cell surface receptor signaling pathway	-2.11614	-0.469448	10/473	60,71,5710,6885,7430,10454,23118,28920,143471,257397	ACTB,ACTG1,PSMD4,MAP3K7,EZR,TAB1,TAB2,IGKV2-29,PSMA8,TAB3
9_Member	GO Biological Processes	GO:0007249	I-kappaB kinase/NF-kappaB signaling	-2.06999	-0.433706	7/269	1936,5495,6885,10454,10549,23118,257397	EEF1D,PPM1B,MAP3K7,TAB1,PRDX4,TAB2,TAB3
9_Member	GO Biological Processes	GO:0051092	positive regulation of NF-kappaB transcription factor activity	-2.02733	-0.400325	5/150	6885,10454,10935,23118,257397	MAP3K7,TAB1,PRDX3,TAB2,TAB3
9_Member	GO Biological Processes	GO:0000187	activation of MAPK activity	-2.00406	-0.387483	5/152	6885,7001,10454,23118,257397	MAP3K7,PRDX2,TAB1,TAB2,TAB3
10_Summary	GO Biological Processes	GO:0098974	postsynaptic actin cytoskeleton organization	-5.61787	-3.30379	4/12	60,71,1627,4628,1832,4627,7094,708,829,832,5573,7001,7168,4131	ACTB,ACTG1,DBN1,MYH10,DSP,MYH9,TLN1,C1QBP,CAPZA1,CAPZB,PRKAR1A,PRDX2,TPM1,MAP1B
10_Member	GO Biological Processes	GO:0098974	postsynaptic actin cytoskeleton organization	-5.61787	-3.30379	4/12	60,71,1627,4628	ACTB,ACTG1,DBN1,MYH10
10_Member	GO Biological Processes	GO:0099188	postsynaptic cytoskeleton organization	-5.31786	-3.03636	4/14	60,71,1627,4628	ACTB,ACTG1,DBN1,MYH10
10_Member	GO Biological Processes	GO:0034109	homotypic cell-cell adhesion	-3.16205	-1.28162	5/82	60,71,1832,4627,7094	ACTB,ACTG1,DSP,MYH9,TLN1
10_Member	GO Biological Processes	GO:0070527	platelet aggregation	-2.76321	-0.963132	4/60	60,71,4627,7094	ACTB,ACTG1,MYH9,TLN1
10_Member	GO Biological Processes	GO:0007596	blood coagulation	-2.5979	-0.833022	9/337	60,71,708,829,832,4627,5573,7001,7094	ACTB,ACTG1,C1QBP,CAPZA1,CAPZB,MYH9,PRKAR1A,PRDX2,TLN1
10_Member	GO Biological Processes	GO:0007599	hemostasis	-2.55535	-0.806564	9/342	60,71,708,829,832,4627,5573,7001,7094	ACTB,ACTG1,C1QBP,CAPZA1,CAPZB,MYH9,PRKAR1A,PRDX2,TLN1
10_Member	GO Biological Processes	GO:0050817	coagulation	-2.54695	-0.801216	9/343	60,71,708,829,832,4627,5573,7001,7094	ACTB,ACTG1,C1QBP,CAPZA1,CAPZB,MYH9,PRKAR1A,PRDX2,TLN1
10_Member	GO Biological Processes	GO:0042060	wound healing	-2.44471	-0.715421	12/567	60,71,708,829,832,1832,4627,4628,5573,7001,7094,7168	ACTB,ACTG1,C1QBP,CAPZA1,CAPZB,DSP,MYH9,MYH10,PRKAR1A,PRDX2,TLN1,TPM1
10_Member	GO Biological Processes	GO:0009611	response to wounding	-2.22752	-0.559701	13/682	60,71,708,829,832,1832,4131,4627,4628,5573,7001,7094,7168	ACTB,ACTG1,C1QBP,CAPZA1,CAPZB,DSP,MAP1B,MYH9,MYH10,PRKAR1A,PRDX2,TLN1,TPM1
11_Summary	GO Biological Processes	GO:0030048	actin filament-based movement	-5.52692	-3.21843	9/138	81,1756,1832,4627,4628,7111,7168,7170,7431,71,2318,4000,5573,29766,801,1938,2017,7094,8106,2317,8531,9444,55352,7791	ACTN4,DMD,DSP,MYH9,MYH10,TMOD1,TPM1,TPM3,VIM,ACTG1,FLNC,LMNA,PRKAR1A,TMOD3,CALM1,EEF2,CTTN,TLN1,PABPN1,FLNB,YBX3,QKI,COPRS,ZYX
11_Member	GO Biological Processes	GO:0030048	actin filament-based movement	-5.52692	-3.21843	9/138	81,1756,1832,4627,4628,7111,7168,7170,7431	ACTN4,DMD,DSP,MYH9,MYH10,TMOD1,TPM1,TPM3,VIM
11_Member	GO Biological Processes	GO:0055002	striated muscle cell development	-4.7309	-2.50805	9/173	71,1756,2318,4000,4628,5573,7111,7168,29766	ACTG1,DMD,FLNC,LMNA,MYH10,PRKAR1A,TMOD1,TPM1,TMOD3
11_Member	GO Biological Processes	GO:0030049	muscle filament sliding	-4.709	-2.4952	5/39	1756,7111,7168,7170,7431	DMD,TMOD1,TPM1,TPM3,VIM
11_Member	GO Biological Processes	GO:0033275	actin-myosin filament sliding	-4.709	-2.4952	5/39	1756,7111,7168,7170,7431	DMD,TMOD1,TPM1,TPM3,VIM
11_Member	GO Biological Processes	GO:0055001	muscle cell development	-4.48246	-2.34121	9/186	71,1756,2318,4000,4628,5573,7111,7168,29766	ACTG1,DMD,FLNC,LMNA,MYH10,PRKAR1A,TMOD1,TPM1,TMOD3
11_Member	GO Biological Processes	GO:0030239	myofibril assembly	-4.42193	-2.28954	6/73	71,4628,5573,7111,7168,29766	ACTG1,MYH10,PRKAR1A,TMOD1,TPM1,TMOD3
11_Member	GO Biological Processes	GO:0006936	muscle contraction	-4.17829	-2.0862	12/360	801,1756,1832,1938,2017,7094,7111,7168,7170,7431,8106,29766	CALM1,DMD,DSP,EEF2,CTTN,TLN1,TMOD1,TPM1,TPM3,VIM,PABPN1,TMOD3
11_Member	GO Biological Processes	GO:0003012	muscle system process	-3.7167	-1.70924	13/465	801,1756,1832,1938,2017,4000,7094,7111,7168,7170,7431,8106,29766	CALM1,DMD,DSP,EEF2,CTTN,LMNA,TLN1,TMOD1,TPM1,TPM3,VIM,PABPN1,TMOD3
11_Member	GO Biological Processes	GO:0061061	muscle structure development	-3.63358	-1.65572	16/674	71,1756,1832,1938,2317,2318,4000,4627,4628,5573,7111,7168,8531,9444,29766,55352	ACTG1,DMD,DSP,EEF2,FLNB,FLNC,LMNA,MYH9,MYH10,PRKAR1A,TMOD1,TPM1,YBX3,QKI,TMOD3,COPRS
11_Member	GO Biological Processes	GO:0051146	striated muscle cell differentiation	-3.62811	-1.65497	10/295	71,1756,2318,4000,4627,4628,5573,7111,7168,29766	ACTG1,DMD,FLNC,LMNA,MYH9,MYH10,PRKAR1A,TMOD1,TPM1,TMOD3
11_Member	GO Biological Processes	GO:0031032	actomyosin structure organization	-3.47754	-1.53704	8/200	71,4627,4628,5573,7111,7168,7791,29766	ACTG1,MYH9,MYH10,PRKAR1A,TMOD1,TPM1,ZYX,TMOD3
11_Member	GO Biological Processes	GO:0010927	cellular component assembly involved in morphogenesis	-3.33223	-1.41268	6/115	71,4628,5573,7111,7168,29766	ACTG1,MYH10,PRKAR1A,TMOD1,TPM1,TMOD3
11_Member	GO Biological Processes	GO:0070252	actin-mediated cell contraction	-3.31221	-1.39944	6/116	1756,1832,7111,7168,7170,7431	DMD,DSP,TMOD1,TPM1,TPM3,VIM
11_Member	GO Biological Processes	GO:0042692	muscle cell differentiation	-3.28449	-1.37838	11/387	71,1756,2318,4000,4627,4628,5573,7111,7168,9444,29766	ACTG1,DMD,FLNC,LMNA,MYH9,MYH10,PRKAR1A,TMOD1,TPM1,QKI,TMOD3
12_Summary	GO Biological Processes	GO:0044772	mitotic cell cycle phase transition	-5.48693	-3.18409	18/588	1654,1781,3276,4172,4174,4175,5500,5710,6118,6119,6152,7175,10383,10460,10540,29766,85456,143471,801,3832,5573,5931,6421,10432,11335,23269,4436,57805	DDX3X,DYNC1I2,PRMT1,MCM3,MCM5,MCM6,PPP1CB,PSMD4,RPA2,RPA3,RPL24,TPR,TUBB4B,TACC3,DCTN2,TMOD3,TNKS1BP1,PSMA8,CALM1,KIF11,PRKAR1A,RBBP7,SFPQ,RBM14,CBX3,MGA,MSH2,CCAR2
12_Member	GO Biological Processes	GO:0044772	mitotic cell cycle phase transition	-5.48693	-3.18409	18/588	1654,1781,3276,4172,4174,4175,5500,5710,6118,6119,6152,7175,10383,10460,10540,29766,85456,143471	DDX3X,DYNC1I2,PRMT1,MCM3,MCM5,MCM6,PPP1CB,PSMD4,RPA2,RPA3,RPL24,TPR,TUBB4B,TACC3,DCTN2,TMOD3,TNKS1BP1,PSMA8
12_Member	GO Biological Processes	GO:0044770	cell cycle phase transition	-5.0667	-2.81061	18/631	1654,1781,3276,4172,4174,4175,5500,5710,6118,6119,6152,7175,10383,10460,10540,29766,85456,143471	DDX3X,DYNC1I2,PRMT1,MCM3,MCM5,MCM6,PPP1CB,PSMD4,RPA2,RPA3,RPL24,TPR,TUBB4B,TACC3,DCTN2,TMOD3,TNKS1BP1,PSMA8
12_Member	GO Biological Processes	GO:0010564	regulation of cell cycle process	-4.82168	-2.58959	20/789	801,1654,1781,3276,3832,5573,5710,5931,6118,6421,7175,10383,10432,10460,10540,11335,23269,29766,85456,143471	CALM1,DDX3X,DYNC1I2,PRMT1,KIF11,PRKAR1A,PSMD4,RBBP7,RPA2,SFPQ,TPR,TUBB4B,RBM14,TACC3,DCTN2,CBX3,MGA,TMOD3,TNKS1BP1,PSMA8
12_Member	GO Biological Processes	GO:0007346	regulation of mitotic cell cycle	-3.72838	-1.71701	16/661	1654,1781,3276,3832,4436,5710,6118,6119,6152,7175,10383,10460,10540,29766,85456,143471	DDX3X,DYNC1I2,PRMT1,KIF11,MSH2,PSMD4,RPA2,RPA3,RPL24,TPR,TUBB4B,TACC3,DCTN2,TMOD3,TNKS1BP1,PSMA8
12_Member	GO Biological Processes	GO:0010948	negative regulation of cell cycle process	-3.53817	-1.58801	11/361	3276,5573,5710,5931,6118,7175,10432,11335,23269,85456,143471	PRMT1,PRKAR1A,PSMD4,RBBP7,RPA2,TPR,RBM14,CBX3,MGA,TNKS1BP1,PSMA8
12_Member	GO Biological Processes	GO:0045786	negative regulation of cell cycle	-2.88974	-1.06391	14/642	3276,4436,5573,5710,5931,6118,6152,7175,10432,11335,23269,57805,85456,143471	PRMT1,MSH2,PRKAR1A,PSMD4,RBBP7,RPA2,RPL24,TPR,RBM14,CBX3,MGA,CCAR2,TNKS1BP1,PSMA8
12_Member	GO Biological Processes	GO:1901990	regulation of mitotic cell cycle phase transition	-2.80188	-0.992237	11/444	1654,1781,3276,5710,6118,7175,10383,10540,29766,85456,143471	DDX3X,DYNC1I2,PRMT1,PSMD4,RPA2,TPR,TUBB4B,DCTN2,TMOD3,TNKS1BP1,PSMA8
12_Member	GO Biological Processes	GO:1901987	regulation of cell cycle phase transition	-2.53993	-0.797767	11/480	1654,1781,3276,5710,6118,7175,10383,10540,29766,85456,143471	DDX3X,DYNC1I2,PRMT1,PSMD4,RPA2,TPR,TUBB4B,DCTN2,TMOD3,TNKS1BP1,PSMA8
13_Summary	GO Biological Processes	GO:0045454	cell redox homeostasis	-5.40491	-3.11815	7/76	5034,5052,7001,10130,10549,10935,51060,3184,4831,4841,6421,7168,1938	P4HB,PRDX1,PRDX2,PDIA6,PRDX4,PRDX3,TXNDC12,HNRNPD,NME2,NONO,SFPQ,TPM1,EEF2
13_Member	GO Biological Processes	GO:0045454	cell redox homeostasis	-5.40491	-3.11815	7/76	5034,5052,7001,10130,10549,10935,51060	P4HB,PRDX1,PRDX2,PDIA6,PRDX4,PRDX3,TXNDC12
13_Member	GO Biological Processes	GO:0042744	hydrogen peroxide catabolic process	-3.81472	-1.76948	4/32	5052,7001,10549,10935	PRDX1,PRDX2,PRDX4,PRDX3
13_Member	GO Biological Processes	GO:0034599	cellular response to oxidative stress	-2.902	-1.07185	9/304	3184,4831,4841,5034,5052,6421,7001,7168,10935	HNRNPD,NME2,NONO,P4HB,PRDX1,SFPQ,PRDX2,TPM1,PRDX3
13_Member	GO Biological Processes	GO:0042743	hydrogen peroxide metabolic process	-2.84607	-1.02751	4/57	5052,7001,10549,10935	PRDX1,PRDX2,PRDX4,PRDX3
13_Member	GO Biological Processes	GO:0017001	antibiotic catabolic process	-2.81792	-1.00295	4/58	5052,7001,10549,10935	PRDX1,PRDX2,PRDX4,PRDX3
13_Member	GO Biological Processes	GO:0006979	response to oxidative stress	-2.72612	-0.933787	11/454	1938,3184,4831,4841,5034,5052,6421,7001,7168,10549,10935	EEF2,HNRNPD,NME2,NONO,P4HB,PRDX1,SFPQ,PRDX2,TPM1,PRDX4,PRDX3
13_Member	GO Biological Processes	GO:0051187	cofactor catabolic process	-2.61077	-0.843115	4/66	5052,7001,10549,10935	PRDX1,PRDX2,PRDX4,PRDX3
14_Summary	GO Biological Processes	GO:0042752	regulation of circadian rhythm	-5.20746	-2.94138	8/114	3184,4841,5500,6421,9967,23435,55269,57805,3309,11335,5034	HNRNPD,NONO,PPP1CB,SFPQ,THRAP3,TARDBP,PSPC1,CCAR2,HSPA5,CBX3,P4HB
14_Member	GO Biological Processes	GO:0042752	regulation of circadian rhythm	-5.20746	-2.94138	8/114	3184,4841,5500,6421,9967,23435,55269,57805	HNRNPD,NONO,PPP1CB,SFPQ,THRAP3,TARDBP,PSPC1,CCAR2
14_Member	GO Biological Processes	GO:0048511	rhythmic process	-3.61637	-1.65193	10/296	3184,3309,4841,5500,6421,9967,11335,23435,55269,57805	HNRNPD,HSPA5,NONO,PPP1CB,SFPQ,THRAP3,CBX3,TARDBP,PSPC1,CCAR2
14_Member	GO Biological Processes	GO:0007623	circadian rhythm	-3.36396	-1.43984	8/208	3184,4841,5500,6421,9967,23435,55269,57805	HNRNPD,NONO,PPP1CB,SFPQ,THRAP3,TARDBP,PSPC1,CCAR2
14_Member	GO Biological Processes	GO:1902175	regulation of oxidative stress-induced intrinsic apoptotic signaling pathway	-2.8132	-1.00002	3/27	4841,5034,6421	NONO,P4HB,SFPQ
14_Member	GO Biological Processes	GO:0008631	intrinsic apoptotic signaling pathway in response to oxidative stress	-2.23137	-0.559701	3/43	4841,5034,6421	NONO,P4HB,SFPQ
15_Summary	GO Biological Processes	GO:2001233	regulation of apoptotic signaling pathway	-4.95061	-2.70428	14/406	1654,2017,3190,4000,4841,5034,6421,7001,7533,8531,10625,10971,51060,57805,4436,2521,3146,3276,3309,5052,6118,6119,6885,7175,7430	DDX3X,CTTN,HNRNPK,LMNA,NONO,P4HB,SFPQ,PRDX2,YWHAH,YBX3,IVNS1ABP,YWHAQ,TXNDC12,CCAR2,MSH2,FUS,HMGB1,PRMT1,HSPA5,PRDX1,RPA2,RPA3,MAP3K7,TPR,EZR
15_Member	GO Biological Processes	GO:2001233	regulation of apoptotic signaling pathway	-4.95061	-2.70428	14/406	1654,2017,3190,4000,4841,5034,6421,7001,7533,8531,10625,10971,51060,57805	DDX3X,CTTN,HNRNPK,LMNA,NONO,P4HB,SFPQ,PRDX2,YWHAH,YBX3,IVNS1ABP,YWHAQ,TXNDC12,CCAR2
15_Member	GO Biological Processes	GO:2001242	regulation of intrinsic apoptotic signaling pathway	-4.89508	-2.65354	9/165	1654,3190,4841,5034,6421,8531,10625,51060,57805	DDX3X,HNRNPK,NONO,P4HB,SFPQ,YBX3,IVNS1ABP,TXNDC12,CCAR2
15_Member	GO Biological Processes	GO:2001234	negative regulation of apoptotic signaling pathway	-3.77549	-1.74518	9/230	1654,2017,4000,4841,7001,8531,10625,51060,57805	DDX3X,CTTN,LMNA,NONO,PRDX2,YBX3,IVNS1ABP,TXNDC12,CCAR2
15_Member	GO Biological Processes	GO:2001243	negative regulation of intrinsic apoptotic signaling pathway	-3.7073	-1.70812	6/98	1654,4841,8531,10625,51060,57805	DDX3X,NONO,YBX3,IVNS1ABP,TXNDC12,CCAR2
15_Member	GO Biological Processes	GO:0097193	intrinsic apoptotic signaling pathway	-3.69966	-1.7032	10/289	1654,3190,4436,4841,5034,6421,8531,10625,51060,57805	DDX3X,HNRNPK,MSH2,NONO,P4HB,SFPQ,YBX3,IVNS1ABP,TXNDC12,CCAR2
15_Member	GO Biological Processes	GO:0097190	apoptotic signaling pathway	-3.66083	-1.67975	15/602	1654,2017,3190,4000,4436,4841,5034,6421,7001,7533,8531,10625,10971,51060,57805	DDX3X,CTTN,HNRNPK,LMNA,MSH2,NONO,P4HB,SFPQ,PRDX2,YWHAH,YBX3,IVNS1ABP,YWHAQ,TXNDC12,CCAR2
15_Member	GO Biological Processes	GO:0080135	regulation of cellular response to stress	-3.60066	-1.64312	17/749	2521,3146,3190,3276,3309,4841,5034,5052,6118,6119,6421,6885,7175,7430,8531,51060,57805	FUS,HMGB1,HNRNPK,PRMT1,HSPA5,NONO,P4HB,PRDX1,RPA2,RPA3,SFPQ,MAP3K7,TPR,EZR,YBX3,TXNDC12,CCAR2
16_Summary	GO Biological Processes	GO:0002478	antigen processing and presentation of exogenous peptide antigen	-4.69126	-2.48437	9/175	829,832,1781,3832,5710,6712,10540,84516,143471,6709,6711	CAPZA1,CAPZB,DYNC1I2,KIF11,PSMD4,SPTBN2,DCTN2,DCTN5,PSMA8,SPTAN1,SPTBN1
16_Member	GO Biological Processes	GO:0002478	antigen processing and presentation of exogenous peptide antigen	-4.69126	-2.48437	9/175	829,832,1781,3832,5710,6712,10540,84516,143471	CAPZA1,CAPZB,DYNC1I2,KIF11,PSMD4,SPTBN2,DCTN2,DCTN5,PSMA8
16_Member	GO Biological Processes	GO:0019886	antigen processing and presentation of exogenous peptide antigen via MHC class II	-4.67231	-2.48123	7/98	829,832,1781,3832,6712,10540,84516	CAPZA1,CAPZB,DYNC1I2,KIF11,SPTBN2,DCTN2,DCTN5
16_Member	GO Biological Processes	GO:0002495	antigen processing and presentation of peptide antigen via MHC class II	-4.58711	-2.41592	7/101	829,832,1781,3832,6712,10540,84516	CAPZA1,CAPZB,DYNC1I2,KIF11,SPTBN2,DCTN2,DCTN5
16_Member	GO Biological Processes	GO:0002504	antigen processing and presentation of peptide or polysaccharide antigen via MHC class II	-4.55935	-2.40139	7/102	829,832,1781,3832,6712,10540,84516	CAPZA1,CAPZB,DYNC1I2,KIF11,SPTBN2,DCTN2,DCTN5
16_Member	GO Biological Processes	GO:0019884	antigen processing and presentation of exogenous antigen	-4.55664	-2.40139	9/182	829,832,1781,3832,5710,6712,10540,84516,143471	CAPZA1,CAPZB,DYNC1I2,KIF11,PSMD4,SPTBN2,DCTN2,DCTN5,PSMA8
16_Member	GO Biological Processes	GO:0048002	antigen processing and presentation of peptide antigen	-4.41017	-2.28147	9/190	829,832,1781,3832,5710,6712,10540,84516,143471	CAPZA1,CAPZB,DYNC1I2,KIF11,PSMD4,SPTBN2,DCTN2,DCTN5,PSMA8
16_Member	GO Biological Processes	GO:0019882	antigen processing and presentation	-3.81823	-1.76994	9/227	829,832,1781,3832,5710,6712,10540,84516,143471	CAPZA1,CAPZB,DYNC1I2,KIF11,PSMD4,SPTBN2,DCTN2,DCTN5,PSMA8
16_Member	GO Biological Processes	GO:0006888	ER to Golgi vesicle-mediated transport	-3.22939	-1.34057	8/218	829,832,1781,6709,6711,6712,10540,84516	CAPZA1,CAPZB,DYNC1I2,SPTAN1,SPTBN1,SPTBN2,DCTN2,DCTN5
16_Member	GO Biological Processes	GO:0048193	Golgi vesicle transport	-2.30216	-0.612132	9/374	829,832,1781,3832,6709,6711,6712,10540,84516	CAPZA1,CAPZB,DYNC1I2,KIF11,SPTAN1,SPTBN1,SPTBN2,DCTN2,DCTN5
17_Summary	GO Biological Processes	GO:0001701	in utero embryonic development	-4.65888	-2.47533	13/375	118,1627,3276,4436,4627,4628,7168,8531,8533,10454,26097,57662,154796,1072,26227	ADD1,DBN1,PRMT1,MSH2,MYH9,MYH10,TPM1,YBX3,COPS3,TAB1,CHTOP,CAMSAP3,AMOT,CFL1,PHGDH
17_Member	GO Biological Processes	GO:0001701	in utero embryonic development	-4.65888	-2.47533	13/375	118,1627,3276,4436,4627,4628,7168,8531,8533,10454,26097,57662,154796	ADD1,DBN1,PRMT1,MSH2,MYH9,MYH10,TPM1,YBX3,COPS3,TAB1,CHTOP,CAMSAP3,AMOT
17_Member	GO Biological Processes	GO:0043009	chordate embryonic development	-3.45899	-1.52086	15/629	118,1072,1627,3276,4436,4627,4628,7168,8531,8533,10454,26097,26227,57662,154796	ADD1,CFL1,DBN1,PRMT1,MSH2,MYH9,MYH10,TPM1,YBX3,COPS3,TAB1,CHTOP,PHGDH,CAMSAP3,AMOT
17_Member	GO Biological Processes	GO:0009792	embryo development ending in birth or egg hatching	-3.33825	-1.41643	15/646	118,1072,1627,3276,4436,4627,4628,7168,8531,8533,10454,26097,26227,57662,154796	ADD1,CFL1,DBN1,PRMT1,MSH2,MYH9,MYH10,TPM1,YBX3,COPS3,TAB1,CHTOP,PHGDH,CAMSAP3,AMOT
18_Summary	GO Biological Processes	GO:0002181	cytoplasmic translation	-4.61519	-2.43991	7/100	1938,1975,6152,6156,8531,8666,55854	EEF2,EIF4B,RPL24,RPL30,YBX3,EIF3G,ZC3H15
18_Member	GO Biological Processes	GO:0002181	cytoplasmic translation	-4.61519	-2.43991	7/100	1938,1975,6152,6156,8531,8666,55854	EEF2,EIF4B,RPL24,RPL30,YBX3,EIF3G,ZC3H15
19_Summary	GO Biological Processes	GO:0021762	substantia nigra development	-4.49782	-2.34646	5/43	60,801,3309,7533,10971	ACTB,CALM1,HSPA5,YWHAH,YWHAQ
19_Member	GO Biological Processes	GO:0021762	substantia nigra development	-4.49782	-2.34646	5/43	60,801,3309,7533,10971	ACTB,CALM1,HSPA5,YWHAH,YWHAQ
19_Member	GO Biological Processes	GO:0048857	neural nucleus development	-3.72726	-1.71701	5/62	60,801,3309,7533,10971	ACTB,CALM1,HSPA5,YWHAH,YWHAQ
19_Member	GO Biological Processes	GO:0030901	midbrain development	-2.97886	-1.13622	5/90	60,801,3309,7533,10971	ACTB,CALM1,HSPA5,YWHAH,YWHAQ
20_Summary	GO Biological Processes	GO:0045185	maintenance of protein location	-4.47791	-2.34121	7/105	1627,2317,3309,4052,7094,7430,9908,801,1756,10523	DBN1,FLNB,HSPA5,LTBP1,TLN1,EZR,G3BP2,CALM1,DMD,CHERP
20_Member	GO Biological Processes	GO:0045185	maintenance of protein location	-4.47791	-2.34121	7/105	1627,2317,3309,4052,7094,7430,9908	DBN1,FLNB,HSPA5,LTBP1,TLN1,EZR,G3BP2
20_Member	GO Biological Processes	GO:0007016	cytoskeletal anchoring at plasma membrane	-4.15374	-2.0671	3/10	2317,7094,7430	FLNB,TLN1,EZR
20_Member	GO Biological Processes	GO:0032507	maintenance of protein location in cell	-3.36704	-1.44062	5/74	1627,2317,3309,7094,7430	DBN1,FLNB,HSPA5,TLN1,EZR
20_Member	GO Biological Processes	GO:0051235	maintenance of location	-3.24535	-1.35012	10/330	801,1627,1756,2317,3309,4052,7094,7430,9908,10523	CALM1,DBN1,DMD,FLNB,HSPA5,LTBP1,TLN1,EZR,G3BP2,CHERP
20_Member	GO Biological Processes	GO:0051651	maintenance of location in cell	-2.87371	-1.04971	5/95	1627,2317,3309,7094,7430	DBN1,FLNB,HSPA5,TLN1,EZR
